# Supplementary material for: ﻿A new species of Diploderma Hallowell, 1861 (Squamata, Agamidae) discovered in the upper Dadu River valley of the Hengduan Mountains, Sichuan, China
Source: Zookeys. 2025 Sep 3;1251:17–38. doi: 10.3897/zookeys.1251.153705 (PMC12423635; doi:10.3897/zookeys.1251.153705)
Supplement: XML Treatment for Diploderma bifluviale [file zookeys.1251.153705-treatment1.xml]

<!DOCTYPE tp:taxon-treatment
  PUBLIC "-//TaxonX//DTD Taxonomic Treatment Publishing DTD v0 20100105//EN" "tax-treatment-NSO.dtd">
<tp:taxon-treatment xmlns:tp="http://www.plazi.org/taxpub"><tp:treatment-meta><kwd-group><label>Taxon classification</label><kwd>
                <named-content content-type="kingdom">Animalia</named-content>
              </kwd><kwd>
                <named-content content-type="order">Squamata</named-content>
              </kwd><kwd>
                <named-content content-type="family">Agamidae</named-content>
              </kwd></kwd-group><mixed-citation publication-type="journal"><person-group><name><surname>Liu</surname><given-names>Fengjing</given-names></name><name><surname>Wu</surname><given-names>Yayong</given-names></name><name><surname>Zhang</surname><given-names>Jindong</given-names></name><name><surname>Yang</surname><given-names>Guang</given-names></name><name><surname>Liu</surname><given-names>Shuo</given-names></name><name><surname>Chen</surname><given-names>Xue</given-names></name><name><surname>Chang</surname><given-names>Jiang</given-names></name><name><surname>Xie</surname><given-names>Qiang</given-names></name><name><surname>Cai</surname><given-names>Bo</given-names></name></person-group><article-title>﻿A new species of <italic><tp:taxon-name><tp:taxon-name-part taxon-name-part-type="genus" reg="Diploderma">Diploderma</tp:taxon-name-part></tp:taxon-name></italic> Hallowell, 1861 (<tp:taxon-name><tp:taxon-name-part taxon-name-part-type="order">Squamata</tp:taxon-name-part></tp:taxon-name>, <tp:taxon-name><tp:taxon-name-part taxon-name-part-type="family">Agamidae</tp:taxon-name-part></tp:taxon-name>) discovered in the upper Dadu River valley of the Hengduan Mountains, Sichuan, China</article-title><source>Zookeys</source><day>03</day><month>09</month><year>2025</year><volume>1251</volume><fpage>17</fpage><lpage>38</lpage><pub-id pub-id-type="doi">10.3897/zookeys.1251.153705</pub-id></mixed-citation></tp:treatment-meta><tp:nomenclature><label>﻿</label><tp:taxon-name><object-id xmlns:xlink="http://www.w3.org/1999/xlink" content-type="arpha" xlink:type="simple">4180A25A-0C28-5B6A-B48E-C0820DF3D4A9</object-id>
              <tp:taxon-name-part taxon-name-part-type="genus" reg="Diploderma">Diploderma</tp:taxon-name-part>
              <tp:taxon-name-part taxon-name-part-type="species" reg="bifluviale">bifluviale</tp:taxon-name-part>
              <object-id xmlns:xlink="http://www.w3.org/1999/xlink" content-type="zoobank" xlink:type="simple">https://zoobank.org/63E48A43-C4CC-4ABC-BDE7-B1CA02CCEBEC</object-id>
            </tp:taxon-name><tp:taxon-status xmlns:xlink="http://www.w3.org/1999/xlink" xlink:type="simple">sp. nov.</tp:taxon-status><xref ref-type="fig" rid="F4">Figs 4</xref><xref ref-type="fig" rid="F5">, 5</xref><tp:nomenclature-citation-list><tp:nomenclature-citation><tp:taxon-name>
                  <tp:taxon-name-part taxon-name-part-type="genus" reg="Japalura">Japalura</tp:taxon-name-part> <tp:taxon-name-part taxon-name-part-type="species" reg="flaviceps">flaviceps</tp:taxon-name-part></tp:taxon-name><comment>authority, date: Zhao 2003: 84, partim in the Aba Tibetan and Qiang Autonomous Prefecture</comment></tp:nomenclature-citation></tp:nomenclature-citation-list></tp:nomenclature><tp:treatment-sec sec-type="type material" id="SECID0ERQBI"><title>Type material.</title><p><bold><italic>Holotype</italic></bold>: • CIB119368 (field number CB23JC04), adult male, collected from Baiwan Town (<named-content xmlns:xlink="http://www.w3.org/1999/xlink" content-type="dwc:verbatimCoordinates" xlink:type="simple"><named-content content-type="geo-json" specific-use="{&#34;type&#34;:&#34;Point&#34;,&#34;coordinates&#34;:[101.881820,31.809249]}" id="NCID0E6QBI" xlink:type="simple">31.809249°N, 101.88182°E</named-content></named-content>, 2306 m a.s.l.), Barkam City, Aba Tibetan and Qiang Autonomous Prefecture, Sichuan Province, China (Fig. <xref ref-type="fig" rid="F4">4</xref>). <bold><italic>Allotype</italic></bold>: • CIB119369 (field number CB23JC08), adult female, also collected from Baiwan Town <named-content xmlns:xlink="http://www.w3.org/1999/xlink" content-type="dwc:verbatimCoordinates" xlink:type="simple"><named-content content-type="geo-json" specific-use="{&#34;type&#34;:&#34;Point&#34;,&#34;coordinates&#34;:[101.913780,31.803494]}" id="NCID0EORBI" xlink:type="simple">(31.803494°N, 101.91378°E</named-content></named-content>, 2525 m a.s.l.) (Fig. <xref ref-type="fig" rid="F5">5B</xref>). <bold><italic>Paratypes</italic></bold>: • subadult <named-content xmlns:xlink="http://www.w3.org/1999/xlink" content-type="dwc:institutional_code" xlink:title="Museum of Herpetology, Chengdu Institute of Biology, Chinese Academy of Sciences" xlink:href="http://grbio.org/institution/chengdu-institute-biology" xlink:type="simple">CIB</named-content>-CB23JC02 and female <named-content xmlns:xlink="http://www.w3.org/1999/xlink" content-type="dwc:institutional_code" xlink:title="Museum of Herpetology, Chengdu Institute of Biology, Chinese Academy of Sciences" xlink:href="http://grbio.org/institution/chengdu-institute-biology" xlink:type="simple">CIB</named-content>-CB23JC03 are collected from Baiwan Town (<named-content xmlns:xlink="http://www.w3.org/1999/xlink" content-type="dwc:verbatimCoordinates" xlink:type="simple"><named-content content-type="geo-json" specific-use="{&#34;type&#34;:&#34;Point&#34;,&#34;coordinates&#34;:[101.886555,31.807989]}" id="NCID0EFSBI" xlink:type="simple">31.807989°N, 101.886555°E</named-content></named-content>, 2314 m); • juvenile <named-content xmlns:xlink="http://www.w3.org/1999/xlink" content-type="dwc:institutional_code" xlink:title="Museum of Herpetology, Chengdu Institute of Biology, Chinese Academy of Sciences" xlink:href="http://grbio.org/institution/chengdu-institute-biology" xlink:type="simple">CIB</named-content>-CB23JC05, male <named-content xmlns:xlink="http://www.w3.org/1999/xlink" content-type="dwc:institutional_code" xlink:title="Museum of Herpetology, Chengdu Institute of Biology, Chinese Academy of Sciences" xlink:href="http://grbio.org/institution/chengdu-institute-biology" xlink:type="simple">CIB</named-content>-CB23JC06 and female <named-content xmlns:xlink="http://www.w3.org/1999/xlink" content-type="dwc:institutional_code" xlink:title="Museum of Herpetology, Chengdu Institute of Biology, Chinese Academy of Sciences" xlink:href="http://grbio.org/institution/chengdu-institute-biology" xlink:type="simple">CIB</named-content>-CB23JC07 are collected from the same location as holotype; male <named-content xmlns:xlink="http://www.w3.org/1999/xlink" content-type="dwc:institutional_code" xlink:title="Museum of Herpetology, Chengdu Institute of Biology, Chinese Academy of Sciences" xlink:href="http://grbio.org/institution/chengdu-institute-biology" xlink:type="simple">CIB</named-content>-CB23JC19 and female <named-content xmlns:xlink="http://www.w3.org/1999/xlink" content-type="dwc:institutional_code" xlink:title="Museum of Herpetology, Chengdu Institute of Biology, Chinese Academy of Sciences" xlink:href="http://grbio.org/institution/chengdu-institute-biology" xlink:type="simple">CIB</named-content>-CB23JC20 are collected from Baiwan Town (<named-content xmlns:xlink="http://www.w3.org/1999/xlink" content-type="dwc:verbatimCoordinates" xlink:type="simple"><named-content content-type="geo-json" specific-use="{&#34;type&#34;:&#34;Point&#34;,&#34;coordinates&#34;:[101.881811,31.809273]}" id="NCID0EBTBI" xlink:type="simple">31.809273°N, 101.881811°E</named-content></named-content>, 2304 m a.s.l.), and juvenile <named-content xmlns:xlink="http://www.w3.org/1999/xlink" content-type="dwc:institutional_code" xlink:title="Museum of Herpetology, Chengdu Institute of Biology, Chinese Academy of Sciences" xlink:href="http://grbio.org/institution/chengdu-institute-biology" xlink:type="simple">CIB</named-content>-201808022 was collected from Baiwan Town (<named-content xmlns:xlink="http://www.w3.org/1999/xlink" content-type="dwc:verbatimCoordinates" xlink:type="simple"><named-content content-type="geo-json" specific-use="{&#34;type&#34;:&#34;Point&#34;,&#34;coordinates&#34;:[101.883118,31.808662]}" id="NCID0ENTBI" xlink:type="simple">31.808662°N 101.883118°E</named-content></named-content>, 2290 m a.s.l.), • female YBU23081 (<ext-link xmlns:xlink="http://www.w3.org/1999/xlink" xlink:href="GP10410" ext-link-type="gen" xlink:type="simple">GP10410</ext-link>) was collected from Lewu Town (<named-content xmlns:xlink="http://www.w3.org/1999/xlink" content-type="dwc:verbatimCoordinates" xlink:type="simple"><named-content content-type="geo-json" specific-use="{&#34;type&#34;:&#34;Point&#34;,&#34;coordinates&#34;:[102.091464,31.466004]}" id="NCID0E1TBI" xlink:type="simple">31.466004°N, 102.091464°E</named-content></named-content>, 2252 m a.s.l.), Jinchuan County Aba Tibetan and Qiang Autonomous Prefecture, Sichuan Province, China, and subadult YBU22294 was collected from Xinsha village (<named-content xmlns:xlink="http://www.w3.org/1999/xlink" content-type="dwc:verbatimCoordinates" xlink:type="simple"><named-content content-type="geo-json" specific-use="{&#34;type&#34;:&#34;Point&#34;,&#34;coordinates&#34;:[102.064530,31.593220]}" id="NCID0ECUBI" xlink:type="simple">31.59322°N, 102.06453°E</named-content></named-content>, 2187 m a.s.l.), Jichuan County.</p><fig id="F4" position="float" orientation="portrait"><object-id xmlns:xlink="http://www.w3.org/1999/xlink" content-type="doi" xlink:type="simple">10.3897/zookeys.1251.153705.figure4</object-id><object-id xmlns:xlink="http://www.w3.org/1999/xlink" content-type="arpha" xlink:type="simple">3D064EAA-6991-53A1-A720-DF99D5F505FC</object-id><label>Figure 4.</label><caption><p>Holotype (CB23JC04) of <italic><tp:taxon-name><tp:taxon-name-part taxon-name-part-type="genus" reg="Diploderma">Diploderma</tp:taxon-name-part> <tp:taxon-name-part taxon-name-part-type="species" reg="bifluviale">bifluviale</tp:taxon-name-part></tp:taxon-name></italic> sp. nov. in life. A. Dorsal view; B. Close up-view of the dorsal side of the head; C. Lateral view; D. Close up-view of the lateral side of the head; E. Ventral view; F. Close up-view of the ventral side of the head; G. Close-up view of the oral cavity; H. Close-up views of the femoral and precloacal regions.</p></caption><graphic xmlns:xlink="http://www.w3.org/1999/xlink" xlink:href="zookeys-1251-017_article-153705__-g004.jpg" position="float" orientation="portrait" xlink:type="simple" id="oo_1408457.jpg"><uri content-type="original_file" xlink:type="simple">https://binary.pensoft.net/fig/1408457</uri></graphic></fig><fig id="F5" position="float" orientation="portrait"><object-id xmlns:xlink="http://www.w3.org/1999/xlink" content-type="doi" xlink:type="simple">10.3897/zookeys.1251.153705.figure5</object-id><object-id xmlns:xlink="http://www.w3.org/1999/xlink" content-type="arpha" xlink:type="simple">594714D1-2881-57F1-80D2-39CA757A8838</object-id><label>Figure 5.</label><caption><p><italic><tp:taxon-name><tp:taxon-name-part taxon-name-part-type="genus" reg="Diploderma">Diploderma</tp:taxon-name-part> <tp:taxon-name-part taxon-name-part-type="species" reg="bifluviale">bifluviale</tp:taxon-name-part></tp:taxon-name></italic> sp. nov. from near the type locality and habitats of the new species. A. Holotype CB23JC04 (male) lateral view; B. Allotype CB23JC08 (female) dorsal view; C. Distant view of the type locality of <italic><tp:taxon-name><tp:taxon-name-part taxon-name-part-type="genus" reg="Diploderma">Diploderma</tp:taxon-name-part> <tp:taxon-name-part taxon-name-part-type="species" reg="bifluviale">bifluviale</tp:taxon-name-part></tp:taxon-name></italic> sp. nov.; D. Close view of the type locality of <italic><tp:taxon-name><tp:taxon-name-part taxon-name-part-type="genus" reg="Diploderma">Diploderma</tp:taxon-name-part> <tp:taxon-name-part taxon-name-part-type="species" reg="bifluviale">bifluviale</tp:taxon-name-part></tp:taxon-name></italic> sp. nov.</p></caption><graphic xmlns:xlink="http://www.w3.org/1999/xlink" xlink:href="zookeys-1251-017_article-153705__-g005.jpg" position="float" orientation="portrait" xlink:type="simple" id="oo_1408458.jpg"><uri content-type="original_file" xlink:type="simple">https://binary.pensoft.net/fig/1408458</uri></graphic></fig></tp:treatment-sec><tp:treatment-sec sec-type="diagnosis" id="SECID0ENWBI"><title>Diagnosis.</title><p><italic><tp:taxon-name><tp:taxon-name-part taxon-name-part-type="genus" reg="Diploderma">Diploderma</tp:taxon-name-part> <tp:taxon-name-part taxon-name-part-type="species" reg="bifluviale">bifluviale</tp:taxon-name-part></tp:taxon-name></italic> sp. nov. can be diagnosed from other <italic><tp:taxon-name><tp:taxon-name-part taxon-name-part-type="genus" reg="Diploderma">Diploderma</tp:taxon-name-part></tp:taxon-name></italic> species by a combination of the following morphological characteristics: (1) body size short, <abbrev xmlns:xlink="http://www.w3.org/1999/xlink" xlink:title="Snout-vent length: from the tip of the snout to the anterior edge of the cloaca" id="ABBRID0EFXBI" xlink:type="simple">SVL</abbrev> 62.51~64.47 mm, mean 63.62 mm (sample standard deviation 1.01) in adult males, 63.13~72.55 mm, mean 68.41 mm (3.53) in adult females; (2) tail short, <abbrev xmlns:xlink="http://www.w3.org/1999/xlink" xlink:title="Tail length: from the anterior edge of the cloaca to the tip of the tail" id="ABBRID0EJXBI" xlink:type="simple">TAL</abbrev>/<abbrev xmlns:xlink="http://www.w3.org/1999/xlink" xlink:title="Snout-vent length: from the tip of the snout to the anterior edge of the cloaca" id="ABBRID0ENXBI" xlink:type="simple">SVL</abbrev> 1.41~1.53, mean 1.48 (0.06) in adult males, 1.37~1.56, mean 1.46 (0.08) in adult female; (3) head relatively long, <abbrev xmlns:xlink="http://www.w3.org/1999/xlink" xlink:title="Head width: measured between the widest points in the temporal region, anterior to the tympanum" id="ABBRID0ERXBI" xlink:type="simple">HW</abbrev>/<abbrev xmlns:xlink="http://www.w3.org/1999/xlink" xlink:title="Head length: from the tip of the snout to the posterior angle of the jaw" id="ABBRID0EVXBI" xlink:type="simple">HL</abbrev> 0.71~0.78, mean 0.75 (0.03) in adult males, 0.68~0.74, mean 0.72 (0.02) in adult females; (4) limbs moderately long, <abbrev xmlns:xlink="http://www.w3.org/1999/xlink" xlink:title="Foreleg length: from the axilla to the tip of finger IV, excluding the claw, with the limb straightened" id="ABBRID0EZXBI" xlink:type="simple">FLL</abbrev>/<abbrev xmlns:xlink="http://www.w3.org/1999/xlink" xlink:title="Snout-vent length: from the tip of the snout to the anterior edge of the cloaca" id="ABBRID0E4XBI" xlink:type="simple">SVL</abbrev> 0.42~0.44, mean 0.43 (0.01) in adult males, 0.41~0.42, mean 0.41 (0.01) in adult females, <abbrev xmlns:xlink="http://www.w3.org/1999/xlink" xlink:title="Hindleg length: from the groin to the tip of toe IV, excluding the claw, with the limb straightened" id="ABBRID0EBYBI" xlink:type="simple">HLL</abbrev>/<abbrev xmlns:xlink="http://www.w3.org/1999/xlink" xlink:title="Snout-vent length: from the tip of the snout to the anterior edge of the cloaca" id="ABBRID0EFYBI" xlink:type="simple">SVL</abbrev> 0.64~0.69, mean 0.66 (0.03) in adult males, 0.64~0.69, mean 0.65 (0.02) in adult females; (5) <abbrev xmlns:xlink="http://www.w3.org/1999/xlink" xlink:title="Middorsal crest scales: counted longitudinally from the first nuchal crest scale to the scale above the cloaca" id="ABBRID0EJYBI" xlink:type="simple">MD</abbrev> 49~54; (6) <abbrev xmlns:xlink="http://www.w3.org/1999/xlink" xlink:title="Finger IV subdigital lamellae: from the base between fingers III and IV to the tip of finger IV, excluding the claw" id="ABBRID0ENYBI" xlink:type="simple">F4S</abbrev> 15~17, <abbrev xmlns:xlink="http://www.w3.org/1999/xlink" xlink:title="Toe IV subdigital lamellae: from the base between toes III and IV to the tip of toe IV, excluding the claw" id="ABBRID0ERYBI" xlink:type="simple">T4S</abbrev> 20~23; (7) tympanum concealed; (8) nuchal and dorsal crests almost continuous, scales of nuchal and dorsal crests enlarged, moderately erected skin fold under nuchal in males in life, weakly erected skin fold under nuchal crest and no skin fold under dorsal crest in females in life; (9) distinct transverse gular fold present; (10) ventral scales of head almost uniform in size, posterior and side ones smaller, all strongly keeled; (11) ventral scales of body strongly keeled; (12) gular spot absent in both sexes; (13) dorsolateral stripes distinct in males, strongly jagged and the upper and lower edges are almost touching each other, pale yellow in life; (14) a series of dark spots or a dark stripe like large wavy between dorsolateral stripes on dorsum; (15) a distinct wide black stripe on shoulder fold region on each side; (16) stripes around eye absent or very indistinct; (17) tongue wheat color in life; (18) fourth toe with claw reaching either the tympanum or the area between shoulder and tympanum when hind limbs adpressed forward (Table <xref ref-type="table" rid="T2">2</xref>).</p><table-wrap id="T2" position="float" orientation="portrait"><label>Table 2.</label><caption><p>Morphological comparison between <italic><tp:taxon-name><tp:taxon-name-part taxon-name-part-type="genus" reg="Diploderma">Diploderma</tp:taxon-name-part> <tp:taxon-name-part taxon-name-part-type="species" reg="bifluviale">bifluviale</tp:taxon-name-part></tp:taxon-name></italic> sp. nov., <italic><tp:taxon-name><tp:taxon-name-part taxon-name-part-type="genus" reg="Diploderma">D.</tp:taxon-name-part> <tp:taxon-name-part taxon-name-part-type="species" reg="danbaense">danbaense</tp:taxon-name-part></tp:taxon-name></italic>, and <italic><tp:taxon-name><tp:taxon-name-part taxon-name-part-type="genus" reg="Diploderma">D.</tp:taxon-name-part> <tp:taxon-name-part taxon-name-part-type="species" reg="flaviceps">flaviceps</tp:taxon-name-part></tp:taxon-name></italic> (range value and average value). Morphometric measurements are in the unit of mm.</p></caption><table id="TID0EVDDI" rules="all"><tbody><tr><th rowspan="2" colspan="1"/><th rowspan="1" colspan="2"><italic><tp:taxon-name><tp:taxon-name-part taxon-name-part-type="genus" reg="Diploderma">Diploderma</tp:taxon-name-part> <tp:taxon-name-part taxon-name-part-type="species" reg="bifluviale">bifluviale</tp:taxon-name-part></tp:taxon-name></italic> sp. nov.</th><th rowspan="1" colspan="2">
                      <italic>
                        <tp:taxon-name><tp:taxon-name-part taxon-name-part-type="genus" reg="Diploderma">D.</tp:taxon-name-part> <tp:taxon-name-part taxon-name-part-type="species" reg="danbaense">danbaense</tp:taxon-name-part></tp:taxon-name>
                      </italic>
                    </th><th rowspan="1" colspan="2">
                      <italic>
                        <tp:taxon-name><tp:taxon-name-part taxon-name-part-type="genus" reg="Diploderma">D.</tp:taxon-name-part> <tp:taxon-name-part taxon-name-part-type="species" reg="flaviceps">flaviceps</tp:taxon-name-part></tp:taxon-name>
                      </italic>
                    </th></tr><tr><th rowspan="1" colspan="1">♂ (n = 3)</th><th rowspan="1" colspan="1">♀ (n = 5)</th><th rowspan="1" colspan="1">♂ (n = 6)</th><th rowspan="1" colspan="1">♀ (n = 2)</th><th rowspan="1" colspan="1">♂ (n = 18)</th><th rowspan="1" colspan="1">♀ (n = 9)</th></tr><tr><td rowspan="1" colspan="1">
                      <abbrev xmlns:xlink="http://www.w3.org/1999/xlink" xlink:title="Snout-vent length: from the tip of the snout to the anterior edge of the cloaca" id="ABBRID0EQ3BI" xlink:type="simple">SVL</abbrev>
                    </td><td rowspan="1" colspan="1">62.51~64.47 (63.62)</td><td rowspan="1" colspan="1">63.13~72.55 (68.41)</td><td rowspan="1" colspan="1">64.72~77 (70.05)</td><td rowspan="1" colspan="1">69.14~76.6 (72.87)</td><td rowspan="1" colspan="1">60.5~75.6 (68.42)</td><td rowspan="1" colspan="1">53.4~67.1 (61.78)</td></tr><tr><td rowspan="1" colspan="1">
                      <abbrev xmlns:xlink="http://www.w3.org/1999/xlink" xlink:title="Tail length: from the anterior edge of the cloaca to the tip of the tail" id="ABBRID0EL4BI" xlink:type="simple">TAL</abbrev>
                    </td><td rowspan="1" colspan="1">88.24~97.68 (93.91)</td><td rowspan="1" colspan="1">93.41~108.9 (100.43)</td><td rowspan="1" colspan="1">112.7~130 (121.10)</td><td rowspan="1" colspan="1">109.8~119.1 (114.45)</td><td rowspan="1" colspan="1">117.7~151 (135.20)</td><td rowspan="1" colspan="1">103.7~127 (116.76)</td></tr><tr><td rowspan="1" colspan="1">
                      <abbrev xmlns:xlink="http://www.w3.org/1999/xlink" xlink:title="Head length: from the tip of the snout to the posterior angle of the jaw" id="ABBRID0EG5BI" xlink:type="simple">HL</abbrev>
                    </td><td rowspan="1" colspan="1">19.63~20.51 (20.01)</td><td rowspan="1" colspan="1">19.48~21.48 (20.28)</td><td rowspan="1" colspan="1">21.38~26.6 (22.88)</td><td rowspan="1" colspan="1">19.52~23.5 (21.51)</td><td rowspan="1" colspan="1">18.9~24.9 (22.08)</td><td rowspan="1" colspan="1">16.3~127 (18.82)</td></tr><tr><td rowspan="1" colspan="1">
                      <abbrev xmlns:xlink="http://www.w3.org/1999/xlink" xlink:title="Head width: measured between the widest points in the temporal region, anterior to the tympanum" id="ABBRID0EB6BI" xlink:type="simple">HW</abbrev>
                    </td><td rowspan="1" colspan="1">14.64~15.58 (14.96)</td><td rowspan="1" colspan="1">13.31~15.73 (14.57)</td><td rowspan="1" colspan="1">14.4~17.9 (15.81)</td><td rowspan="1" colspan="1">13.86~14.7 (14.28)</td><td rowspan="1" colspan="1">14.6~20.6 (17.38)</td><td rowspan="1" colspan="1">12.6~15.6 (13.97)</td></tr><tr><td rowspan="1" colspan="1">
                      <abbrev xmlns:xlink="http://www.w3.org/1999/xlink" xlink:title="Head depth: at the temporal region of the head" id="ABBRID0E36BI" xlink:type="simple">HD</abbrev>
                    </td><td rowspan="1" colspan="1">11.63~12.94 (12.30)</td><td rowspan="1" colspan="1">9.68~13.36 (11.61)</td><td rowspan="1" colspan="1">10.87~15 (13.11)</td><td rowspan="1" colspan="1">11.5~12.8 (12.15)</td><td rowspan="1" colspan="1">10.7~14.8 (12.88)</td><td rowspan="1" colspan="1">9.6~12.5 (10.90)</td></tr><tr><td rowspan="1" colspan="1">
                      <abbrev xmlns:xlink="http://www.w3.org/1999/xlink" xlink:title="Snout-eye length: from the tip of the snout to the anterior margin of the orbit" id="ABBRID0EXACI" xlink:type="simple">SEL</abbrev>
                    </td><td rowspan="1" colspan="1">7.85~9.28 (8.56)</td><td rowspan="1" colspan="1">8.39~9.02 (8.71)</td><td rowspan="1" colspan="1">7.5~9.9 (8.68)</td><td rowspan="1" colspan="1">8.4~8.78 (8.59)</td><td rowspan="1" colspan="1">5.9~8.9 (7.42)</td><td rowspan="1" colspan="1">5.2~6.8 (6.17)</td></tr><tr><td rowspan="1" colspan="1">
                      <abbrev xmlns:xlink="http://www.w3.org/1999/xlink" xlink:title="Foreleg length: from the axilla to the tip of finger IV, excluding the claw, with the limb straightened" id="ABBRID0ESBCI" xlink:type="simple">FLL</abbrev>
                    </td><td rowspan="1" colspan="1">26.24~28.16 (27.05)</td><td rowspan="1" colspan="1">25.69~29.83 (28.38)</td><td rowspan="1" colspan="1">28.7~33.1 (31.42)</td><td rowspan="1" colspan="1">28.44~33.6 (31.02)</td><td rowspan="1" colspan="1">28.8~36.1 (32.37)</td><td rowspan="1" colspan="1">24.3~31.6 (28.53)</td></tr><tr><td rowspan="1" colspan="1">
                      <abbrev xmlns:xlink="http://www.w3.org/1999/xlink" xlink:title="Hindleg length: from the groin to the tip of toe IV, excluding the claw, with the limb straightened" id="ABBRID0ENCCI" xlink:type="simple">HLL</abbrev>
                    </td><td rowspan="1" colspan="1">40.37~44.2 (41.99)</td><td rowspan="1" colspan="1">40.2~47.24 (44.72)</td><td rowspan="1" colspan="1">45.73~53.5 (48.83)</td><td rowspan="1" colspan="1">43.9~50 (46.95)</td><td rowspan="1" colspan="1">46.3~56.4 (51.87)</td><td rowspan="1" colspan="1">37.2~50.1 (45.81)</td></tr><tr><td rowspan="1" colspan="1">
                      <abbrev xmlns:xlink="http://www.w3.org/1999/xlink" xlink:title="Toe IV length: from the tip of toe IV to the base between toes III and IV, excluding the claw" id="ABBRID0EIDCI" xlink:type="simple">T4L</abbrev>
                    </td><td rowspan="1" colspan="1">10.52~10.67 (10.58)</td><td rowspan="1" colspan="1">9.39~11.39 (10.78)</td><td rowspan="1" colspan="1">10.01~12.4 (11.79)</td><td rowspan="1" colspan="1">11.17~12.1 (11.64)</td><td rowspan="1" colspan="1">11.4~14.9 (13.11)</td><td rowspan="1" colspan="1">9.6~11.7 (11.13)</td></tr><tr><td rowspan="1" colspan="1">
                      <abbrev xmlns:xlink="http://www.w3.org/1999/xlink" xlink:title="Trunk length: from the armpit to the groin" id="ABBRID0EDECI" xlink:type="simple">TRL</abbrev>
                    </td><td rowspan="1" colspan="1">28.88~29.66 (29.15)</td><td rowspan="1" colspan="1">30.67~35.35 (33.96)</td><td rowspan="1" colspan="1">28.78~33.2 (31.05)</td><td rowspan="1" colspan="1">32.55~34.5 (33.53)</td><td rowspan="1" colspan="1">26.7~34.6 (30.86)</td><td rowspan="1" colspan="1">24.3~33 (28.98)</td></tr><tr><td rowspan="1" colspan="1"><abbrev xmlns:xlink="http://www.w3.org/1999/xlink" xlink:title="Tail length: from the anterior edge of the cloaca to the tip of the tail" id="ABBRID0E5ECI" xlink:type="simple">TAL</abbrev>/<abbrev xmlns:xlink="http://www.w3.org/1999/xlink" xlink:title="Snout-vent length: from the tip of the snout to the anterior edge of the cloaca" id="ABBRID0ECFCI" xlink:type="simple">SVL</abbrev></td><td rowspan="1" colspan="1">1.41~1.53 (1.48)</td><td rowspan="1" colspan="1">1.37~1.56 (1.46)</td><td rowspan="1" colspan="1">1.61~1.89 (1.73)</td><td rowspan="1" colspan="1">1.55~1.59 (1.57)</td><td rowspan="1" colspan="1">1.88~2.09 (1.99)</td><td rowspan="1" colspan="1">1.72~2.17 (1.90)</td></tr><tr><td rowspan="1" colspan="1"><abbrev xmlns:xlink="http://www.w3.org/1999/xlink" xlink:title="Snout-eye length: from the tip of the snout to the anterior margin of the orbit" id="ABBRID0E3FCI" xlink:type="simple">SEL</abbrev>/<abbrev xmlns:xlink="http://www.w3.org/1999/xlink" xlink:title="Head length: from the tip of the snout to the posterior angle of the jaw" id="ABBRID0EAGCI" xlink:type="simple">HL</abbrev></td><td rowspan="1" colspan="1">0.40~0.45 (0.43)</td><td rowspan="1" colspan="1">0.42~0.44 (0.43)</td><td rowspan="1" colspan="1">0.35~0.43 (0.38)</td><td rowspan="1" colspan="1">0.36~0.45 (0.40)</td><td rowspan="1" colspan="1">0.31~0.37 (0.34)</td><td rowspan="1" colspan="1">0.3~0.34 (0.33)</td></tr><tr><td rowspan="1" colspan="1"><abbrev xmlns:xlink="http://www.w3.org/1999/xlink" xlink:title="Head width: measured between the widest points in the temporal region, anterior to the tympanum" id="ABBRID0E1GCI" xlink:type="simple">HW</abbrev>/<abbrev xmlns:xlink="http://www.w3.org/1999/xlink" xlink:title="Head length: from the tip of the snout to the posterior angle of the jaw" id="ABBRID0E5GCI" xlink:type="simple">HL</abbrev></td><td rowspan="1" colspan="1">0.71~0.78 (0.75)</td><td rowspan="1" colspan="1">0.68~0.74 (0.72)</td><td rowspan="1" colspan="1">0.64~0.75 (0.69)</td><td rowspan="1" colspan="1">0.63~0.71 (0.67)</td><td rowspan="1" colspan="1">0.76~0.84 (0.79)</td><td rowspan="1" colspan="1">0.71~0.78 (0.74)</td></tr><tr><td rowspan="1" colspan="1"><abbrev xmlns:xlink="http://www.w3.org/1999/xlink" xlink:title="Head depth: at the temporal region of the head" id="ABBRID0EYHCI" xlink:type="simple">HD</abbrev>/<abbrev xmlns:xlink="http://www.w3.org/1999/xlink" xlink:title="Head width: measured between the widest points in the temporal region, anterior to the tympanum" id="ABBRID0E3HCI" xlink:type="simple">HW</abbrev></td><td rowspan="1" colspan="1">0.79~0.88 (0.82)</td><td rowspan="1" colspan="1">0.73~0.86 (0.80)</td><td rowspan="1" colspan="1">0.74~0.90 (0.83)</td><td rowspan="1" colspan="1">0.83~0.87 (0.85)</td><td rowspan="1" colspan="1">0.7~0.78 (0.74)</td><td rowspan="1" colspan="1">0.75~0.83 (0.78)</td></tr><tr><td rowspan="1" colspan="1"><abbrev xmlns:xlink="http://www.w3.org/1999/xlink" xlink:title="Foreleg length: from the axilla to the tip of finger IV, excluding the claw, with the limb straightened" id="ABBRID0EWICI" xlink:type="simple">FLL</abbrev>/<abbrev xmlns:xlink="http://www.w3.org/1999/xlink" xlink:title="Snout-vent length: from the tip of the snout to the anterior edge of the cloaca" id="ABBRID0E1ICI" xlink:type="simple">SVL</abbrev></td><td rowspan="1" colspan="1">0.42~0.44 (0.43)</td><td rowspan="1" colspan="1">0.41~0.42 (0.41)</td><td rowspan="1" colspan="1">0.41~0.48 (0.45)</td><td rowspan="1" colspan="1">0.41~0.44 (0.42)</td><td rowspan="1" colspan="1">0.44~0.49 (0.47)</td><td rowspan="1" colspan="1">0.43~0.49 (0.46)</td></tr><tr><td rowspan="1" colspan="1"><abbrev xmlns:xlink="http://www.w3.org/1999/xlink" xlink:title="Hindleg length: from the groin to the tip of toe IV, excluding the claw, with the limb straightened" id="ABBRID0EUJCI" xlink:type="simple">HLL</abbrev>/<abbrev xmlns:xlink="http://www.w3.org/1999/xlink" xlink:title="Snout-vent length: from the tip of the snout to the anterior edge of the cloaca" id="ABBRID0EYJCI" xlink:type="simple">SVL</abbrev></td><td rowspan="1" colspan="1">0.64~0.69 (0.66)</td><td rowspan="1" colspan="1">0.64~0.69 (0.65)</td><td rowspan="1" colspan="1">0.66~0.71 (0.70)</td><td rowspan="1" colspan="1">0.63~0.65 (0.64)</td><td rowspan="1" colspan="1">0.72~0.8 (0.76)</td><td rowspan="1" colspan="1">0.7~0.81 (0.74)</td></tr><tr><td rowspan="1" colspan="1"><abbrev xmlns:xlink="http://www.w3.org/1999/xlink" xlink:title="Trunk length: from the armpit to the groin" id="ABBRID0ESKCI" xlink:type="simple">TRL</abbrev>/<abbrev xmlns:xlink="http://www.w3.org/1999/xlink" xlink:title="Snout-vent length: from the tip of the snout to the anterior edge of the cloaca" id="ABBRID0EWKCI" xlink:type="simple">SVL</abbrev></td><td rowspan="1" colspan="1">0.45~0.46 (0.46)</td><td rowspan="1" colspan="1">0.48~0.52 (0.50)</td><td rowspan="1" colspan="1">0.43~0.46 (0.44)</td><td rowspan="1" colspan="1">0.45~0.47 (0.46)</td><td rowspan="1" colspan="1">0.41~0.49 (0.45)</td><td rowspan="1" colspan="1">0.44~0.5 (0.47)</td></tr><tr><td rowspan="1" colspan="1">
                      <abbrev xmlns:xlink="http://www.w3.org/1999/xlink" xlink:title="Middorsal crest scales: counted longitudinally from the first nuchal crest scale to the scale above the cloaca" id="ABBRID0EQLCI" xlink:type="simple">MD</abbrev>
                    </td><td rowspan="1" colspan="1">50~54 (52.33)</td><td rowspan="1" colspan="1">49~50 (49.60)</td><td rowspan="1" colspan="1">47~53 (49.33)</td><td rowspan="1" colspan="1">49~58 (56.00)</td><td rowspan="1" colspan="1">40~55 (46.12)</td><td rowspan="1" colspan="1">46~54 (50.00)</td></tr><tr><td rowspan="1" colspan="1">
                      <abbrev xmlns:xlink="http://www.w3.org/1999/xlink" xlink:title="Ventrals: counted in a straight line along the medial axis from the transverse gular fold to the anterior edge of the cloaca" id="ABBRID0ELMCI" xlink:type="simple">VN</abbrev>
                    </td><td rowspan="1" colspan="1">63~64 (63.33)</td><td rowspan="1" colspan="1">62~64 (62.80)</td><td rowspan="1" colspan="1">61~72 (65.83)</td><td rowspan="1" colspan="1">64~74 (69.00)</td><td rowspan="1" colspan="1">−</td><td rowspan="1" colspan="1">−</td></tr><tr><td rowspan="1" colspan="1">
                      <abbrev xmlns:xlink="http://www.w3.org/1999/xlink" xlink:title="Supralabial scale count: labial scales from rostral to the corner of mouth" id="ABBRID0EGNCI" xlink:type="simple">SL</abbrev>
                    </td><td rowspan="1" colspan="1">9~11</td><td rowspan="1" colspan="1">8~11</td><td rowspan="1" colspan="1">9~10</td><td rowspan="1" colspan="1">9~11</td><td rowspan="1" colspan="1">9~11</td><td rowspan="1" colspan="1">9~11</td></tr><tr><td rowspan="1" colspan="1">
                      <abbrev xmlns:xlink="http://www.w3.org/1999/xlink" xlink:title="Infralabials: from the mental scale to the corner of the mouth" id="ABBRID0EBOCI" xlink:type="simple">IL</abbrev>
                    </td><td rowspan="1" colspan="1">10~13</td><td rowspan="1" colspan="1">9~12</td><td rowspan="1" colspan="1">10~11</td><td rowspan="1" colspan="1">9~12</td><td rowspan="1" colspan="1">10–12</td><td rowspan="1" colspan="1">10~12</td></tr><tr><td rowspan="1" colspan="1">
                      <abbrev xmlns:xlink="http://www.w3.org/1999/xlink" xlink:title="Nasal-supralabial scale rows: counted between the first supralabial and the nasal scale" id="ABBRID0E3OCI" xlink:type="simple">NSL</abbrev>
                    </td><td rowspan="1" colspan="1">1~2</td><td rowspan="1" colspan="1">1~2</td><td rowspan="1" colspan="1">1~2</td><td rowspan="1" colspan="1">2</td><td rowspan="1" colspan="1">1~2</td><td rowspan="1" colspan="1">1~2</td></tr><tr><td rowspan="1" colspan="1">
                      <abbrev xmlns:xlink="http://www.w3.org/1999/xlink" xlink:title="Finger IV subdigital lamellae: from the base between fingers III and IV to the tip of finger IV, excluding the claw" id="ABBRID0EXPCI" xlink:type="simple">F4S</abbrev>
                    </td><td rowspan="1" colspan="1">16~16</td><td rowspan="1" colspan="1">15~17</td><td rowspan="1" colspan="1">16~20</td><td rowspan="1" colspan="1">17~20</td><td rowspan="1" colspan="1">16~20</td><td rowspan="1" colspan="1">16~18</td></tr><tr><td rowspan="1" colspan="1">
                      <abbrev xmlns:xlink="http://www.w3.org/1999/xlink" xlink:title="Toe IV subdigital lamellae: from the base between toes III and IV to the tip of toe IV, excluding the claw" id="ABBRID0ESQCI" xlink:type="simple">T4S</abbrev>
                    </td><td rowspan="1" colspan="1">21~21</td><td rowspan="1" colspan="1">20~23</td><td rowspan="1" colspan="1">21~26</td><td rowspan="1" colspan="1">21~26</td><td rowspan="1" colspan="1">22~26</td><td rowspan="1" colspan="1">22~27</td></tr><tr><td rowspan="1" colspan="1">
                      <abbrev xmlns:xlink="http://www.w3.org/1999/xlink" xlink:title="Suborbital scale rows: longitudinal rows of scales between supralabials and inferior-most edge of orbit circle, excluding fine ciliary scales in the orbit" id="ABBRID0ENRCI" xlink:type="simple">SOR</abbrev>
                    </td><td rowspan="1" colspan="1">3~4</td><td rowspan="1" colspan="1">3~4</td><td rowspan="1" colspan="1">3~5</td><td rowspan="1" colspan="1">4~5</td><td rowspan="1" colspan="1">3~5</td><td rowspan="1" colspan="1">3~5</td></tr></tbody></table></table-wrap></tp:treatment-sec><tp:treatment-sec sec-type="description" id="SECID0EDSCI"><title>Description of holotype.</title><p>Adult male, body relatively small-sized, <abbrev xmlns:xlink="http://www.w3.org/1999/xlink" xlink:title="Snout-vent length: from the tip of the snout to the anterior edge of the cloaca" id="ABBRID0EJSCI" xlink:type="simple">SVL</abbrev> 62.5 mm; tail short, <abbrev xmlns:xlink="http://www.w3.org/1999/xlink" xlink:title="Tail length: from the anterior edge of the cloaca to the tip of the tail" id="ABBRID0ENSCI" xlink:type="simple">TAL</abbrev> 88.2mm; head longer (19.9 mm) than wide (15.6 mm); head depth 12.3 mm; length of tallest nuchal crest 0.5 mm; snout–eye length 8.6 mm; foreleg length 26.2 mm; hindleg length 40.4 mm; toe IV length 10.5 mm; trunk length 28.5 mm; snout moderately long, <abbrev xmlns:xlink="http://www.w3.org/1999/xlink" xlink:title="Snout-eye length: from the tip of the snout to the anterior margin of the orbit" id="ABBRID0ERSCI" xlink:type="simple">SEL</abbrev>/<abbrev xmlns:xlink="http://www.w3.org/1999/xlink" xlink:title="Head length: from the tip of the snout to the posterior angle of the jaw" id="ABBRID0EVSCI" xlink:type="simple">HL</abbrev> 0.43. Rostral flat, bordered by six small postrostral scales; dorsal head scales heterogeneous in size, most of them keeled. Number of scales between supraoculars 16; nasal scale approximately oval; internasals 9; loreals 7/6, small, unkeeled; mental pentagonal; supralabials 10/10, infralabial scales 11/13, supratemporals 4/3, and middorsal crest scales 54, keeled; gular scales 30 and ventralscales 64; finger IV subdigital lamellae 16/17; toe IV subdigital lamellae 21/22; nasal supralabial scale rows 1/1; suborbital scale rows 3/4. Transverse gular fold present; gular pouch present in life; tympanum concealed, covered with small keeled scales; well-developed skin fold under nuchal crest present, vertebral crest continuous between nuchal and dorsal sections; axillary scales much smaller than remaining dorsals; dorsal and ventral scales distinctively keeled exclude scales around eyes and lips; dorsal scales of head, trunk, limbs, and tail heterogeneous in size, ventral scales of head almost ventral scales of head almost uniform in size with few larger scales, posterior and side ones smaller, all strongly keeled; fold present in front of shoulder; fourth toe with claw reaching at tympanum when hindlimbs adpressed forward. Upper and lower edges of dorsolateral stripes are strongly serrated and separated only by a lemon-chiffon dorsal scale at the serrated tip; tail scales all strongly keeled, ventral tail scales slightly larger than dorsal tail scales; fourth toe with claw reaching tympanum when hind limbs adpressed forward (Table <xref ref-type="table" rid="T2">2</xref>).</p></tp:treatment-sec><tp:treatment-sec sec-type="Coloration in life" id="SECID0E4SCI"><title>Coloration in life.</title><p>The dorsal head is mainly dark khaki (189, 183, 107), with an olive (128, 128, 0) transverse stripe at the front and a blurred olive stripe at the back connecting the left and right supraoculars, and olive markings on the anterodorsal edge. Olive dots walking on the rest of dorsal head. Lateral surfaces of head grey (128, 128, 128) to dark khaki. There are seven stripes around the upper eye except the subocular regions on each side, with a thick black and dark khaki stripe extending from the posterior nasal through the lower palpebral to the temporal region. The subocular scale rows are white-smoke (245, 245, 245) with few dark grey (169, 169, 169) scales. The supralabials and infralabials are white smoke with dark grey, make the eye area appear inconspicuous radial lines. The inner-lip coloration is smoky white, and the coloration of the tongue wheat (245, 222, 179).</p><p>The dorsal surface is predominantly dark khaki. A lemon-chiffon (255, 250, 205) strongly jagged dorsolateral stripe from neck to pelvis on each side of body. At the serrated tip, the upper and lower edges of these stripes are separated only by a lemon-chiffon dorsal scale. Between the dorsolateral stripes there is an almost continuous black to olive almost wavy pattern. A distinct wide black stripe on shoulder fold region on each side. Some reticular markings below dorsolateral stripe on each side of body, with dark-khaki patches wrapped around a larger white (255, 255, 255) dorsal scale on each side of body. Dorsal surfaces of limbs dark khaki with black to olive trans verse bands. Dorsal surface of tail wheat with olive transverse bands.</p><p>Ventral surface of head white-smoke with dim grey (105, 105, 105) reticulated pattern. No gular spot. Ventral surfaces of body and limbs white-smoke with dim grey with smoke pattern, ventral surface of tail white-smoke with indistinct dark khaki transverse bands (Fig. <xref ref-type="fig" rid="F4">4</xref>).</p></tp:treatment-sec><tp:treatment-sec sec-type="variation" id="SECID0EJTCI"><title>Variations.</title><p><italic><tp:taxon-name><tp:taxon-name-part taxon-name-part-type="genus" reg="Diploderma">Diploderma</tp:taxon-name-part> <tp:taxon-name-part taxon-name-part-type="species" reg="bifluviale">bifluviale</tp:taxon-name-part></tp:taxon-name></italic> sp. nov. is sexually dimorphic: (1) males are smaller than females, <abbrev xmlns:xlink="http://www.w3.org/1999/xlink" xlink:title="Snout-vent length: from the tip of the snout to the anterior edge of the cloaca" id="ABBRID0E1TCI" xlink:type="simple">SVL</abbrev> 62.51~64.47 (mean 63.62) mm vs 63.13~72.55 (mean 68.41) mm; (2) trunk relatively shorter, <abbrev xmlns:xlink="http://www.w3.org/1999/xlink" xlink:title="Trunk length: from the armpit to the groin" id="ABBRID0E5TCI" xlink:type="simple">TRL</abbrev>/<abbrev xmlns:xlink="http://www.w3.org/1999/xlink" xlink:title="Snout-vent length: from the tip of the snout to the anterior edge of the cloaca" id="ABBRID0ECUCI" xlink:type="simple">SVL</abbrev> 0.45~0.46 (mean 0.46) vs 0.48~0.52 (mean 0.50); (3) fore-limb relatively longer, <abbrev xmlns:xlink="http://www.w3.org/1999/xlink" xlink:title="Foreleg length: from the axilla to the tip of finger IV, excluding the claw, with the limb straightened" id="ABBRID0EGUCI" xlink:type="simple">FLL</abbrev>/<abbrev xmlns:xlink="http://www.w3.org/1999/xlink" xlink:title="Snout-vent length: from the tip of the snout to the anterior edge of the cloaca" id="ABBRID0EKUCI" xlink:type="simple">SVL</abbrev> 0.42~0.44 (mean 0.43) vs 0.41~0.42 (mean 0.41); (4) skin folds under nuchal and dorsal crest obviously present in adult males only; (5) dorsolateral stripes prominent present in adult males, absent or not noticeable in females.</p></tp:treatment-sec><tp:treatment-sec sec-type="comparisons" id="SECID0EOUCI"><title>Comparisons.</title><p><italic><tp:taxon-name><tp:taxon-name-part taxon-name-part-type="genus" reg="Diploderma">Diploderma</tp:taxon-name-part> <tp:taxon-name-part taxon-name-part-type="species" reg="bifluviale">bifluviale</tp:taxon-name-part></tp:taxon-name></italic> sp. nov. differs from <italic><tp:taxon-name><tp:taxon-name-part taxon-name-part-type="genus" reg="Diploderma">D.</tp:taxon-name-part> <tp:taxon-name-part taxon-name-part-type="species" reg="flaviceps">flaviceps</tp:taxon-name-part></tp:taxon-name></italic> by having the following combined characteristics: (1) relatively shorter body (<abbrev xmlns:xlink="http://www.w3.org/1999/xlink" xlink:title="Snout-vent length: from the tip of the snout to the anterior edge of the cloaca" id="ABBRID0EKVCI" xlink:type="simple">SVL</abbrev> 62.51~64.47 [mean 63.62] mm vs 60.5~75.6 [mean 68.42] mm in males; (2) relatively shorter tail (<abbrev xmlns:xlink="http://www.w3.org/1999/xlink" xlink:title="Tail length: from the anterior edge of the cloaca to the tip of the tail" id="ABBRID0EOVCI" xlink:type="simple">TAL</abbrev>/<abbrev xmlns:xlink="http://www.w3.org/1999/xlink" xlink:title="Snout-vent length: from the tip of the snout to the anterior edge of the cloaca" id="ABBRID0ESVCI" xlink:type="simple">SVL</abbrev> 1.41~1.53 vs 1.88~2.09 in males, 1.37~1.56 vs 1.72~2.17 in females); (3) relatively shorter fore-limbs (<abbrev xmlns:xlink="http://www.w3.org/1999/xlink" xlink:title="Foreleg length: from the axilla to the tip of finger IV, excluding the claw, with the limb straightened" id="ABBRID0EWVCI" xlink:type="simple">FLL</abbrev>/<abbrev xmlns:xlink="http://www.w3.org/1999/xlink" xlink:title="Snout-vent length: from the tip of the snout to the anterior edge of the cloaca" id="ABBRID0E1VCI" xlink:type="simple">SVL</abbrev> 0.42~0.44 [mean 0.43] vs 0.44~0.49 [mean 0.47] in males; (4) relatively shorter hind limbs (<abbrev xmlns:xlink="http://www.w3.org/1999/xlink" xlink:title="Hindleg length: from the groin to the tip of toe IV, excluding the claw, with the limb straightened" id="ABBRID0E5VCI" xlink:type="simple">HLL</abbrev>/<abbrev xmlns:xlink="http://www.w3.org/1999/xlink" xlink:title="Snout-vent length: from the tip of the snout to the anterior edge of the cloaca" id="ABBRID0ECWCI" xlink:type="simple">SVL</abbrev> 0.64~0.69 [mean 0.66] vs 0.72–0.80 [mean 0.76] in males, 0.64~0.69 [mean 0.65] vs 0.7~0.81 [mean 0.74] in females; (5) relatively longer snout–eye length (<abbrev xmlns:xlink="http://www.w3.org/1999/xlink" xlink:title="Snout-eye length: from the tip of the snout to the anterior margin of the orbit" id="ABBRID0EGWCI" xlink:type="simple">SEL</abbrev>/<abbrev xmlns:xlink="http://www.w3.org/1999/xlink" xlink:title="Head length: from the tip of the snout to the posterior angle of the jaw" id="ABBRID0EKWCI" xlink:type="simple">HL</abbrev> 0.42~0.44 [mean 0.43] vs 0.30~0.34 [mean 0.33] in females (Table <xref ref-type="table" rid="T2">2</xref>); (6) moderately erected skin fold under dorsal crest in males in life (vs strongly erected) and the absence of a skin fold under dorsal crest in females in life (vs presence); (7) upper and lower edges of dorsolateral stripes are separated only by a lemon-chiffon dorsal scale at the serrated tip in males (vs relatively smooth or wavy and separated by more than 3 dorsal scales), dorsolateral stripes absent or not noticeable in females (vs distinct); (8) tongue wheat color in life (vs ‘pale flesh’ [240, 208, 202]); (9) fourth toe with claw reaching either the tympanum or the area between shoulder and tympanum when hind limbs adpressed forward (vs reaching the posterior edge of the eye).</p><p><italic><tp:taxon-name><tp:taxon-name-part taxon-name-part-type="genus" reg="Diploderma">Diploderma</tp:taxon-name-part> <tp:taxon-name-part taxon-name-part-type="species" reg="bifluviale">bifluviale</tp:taxon-name-part></tp:taxon-name></italic> sp. nov. differs from <italic><tp:taxon-name><tp:taxon-name-part taxon-name-part-type="genus" reg="Diploderma">D.</tp:taxon-name-part> <tp:taxon-name-part taxon-name-part-type="species" reg="danbaense">danbaense</tp:taxon-name-part></tp:taxon-name></italic> by having the following combined characteristics: (1) relatively shorter body (<abbrev xmlns:xlink="http://www.w3.org/1999/xlink" xlink:title="Snout-vent length: from the tip of the snout to the anterior edge of the cloaca" id="ABBRID0EKXCI" xlink:type="simple">SVL</abbrev> 62.51~64.47 [mean 63.62] mm vs 64.72~77 [mean 70.05] mm in males; (2) relatively shorter tail (<abbrev xmlns:xlink="http://www.w3.org/1999/xlink" xlink:title="Tail length: from the anterior edge of the cloaca to the tip of the tail" id="ABBRID0EOXCI" xlink:type="simple">TAL</abbrev>/<abbrev xmlns:xlink="http://www.w3.org/1999/xlink" xlink:title="Snout-vent length: from the tip of the snout to the anterior edge of the cloaca" id="ABBRID0ESXCI" xlink:type="simple">SVL</abbrev> 1.41~1.53 vs 1.61~1.89 in males, 1.37~1.56 vs 1.55~1.59 in females); (3) relatively shorter head (<abbrev xmlns:xlink="http://www.w3.org/1999/xlink" xlink:title="Head length: from the tip of the snout to the posterior angle of the jaw" id="ABBRID0EWXCI" xlink:type="simple">HL</abbrev> 19.63~20.51 [mean 20.01] mm vs 21.38~26.6 [mean 22.88]) in males; (4) relatively shorter hind limbs (<abbrev xmlns:xlink="http://www.w3.org/1999/xlink" xlink:title="Hindleg length: from the groin to the tip of toe IV, excluding the claw, with the limb straightened" id="ABBRID0E1XCI" xlink:type="simple">HLL</abbrev>/<abbrev xmlns:xlink="http://www.w3.org/1999/xlink" xlink:title="Snout-vent length: from the tip of the snout to the anterior edge of the cloaca" id="ABBRID0E5XCI" xlink:type="simple">SVL</abbrev> 0.64~0.69 [mean 0.66] vs 0.66~0.71 [mean 0.70] in males; (5) relatively longer trunk length (<abbrev xmlns:xlink="http://www.w3.org/1999/xlink" xlink:title="Trunk length: from the armpit to the groin" id="ABBRID0ECYCI" xlink:type="simple">TRL</abbrev>/<abbrev xmlns:xlink="http://www.w3.org/1999/xlink" xlink:title="Snout-vent length: from the tip of the snout to the anterior edge of the cloaca" id="ABBRID0EGYCI" xlink:type="simple">SVL</abbrev> 0.48~0.52 [mean 0.50] vs 0.45~0.47 [mean 0.46]) in adult females (Table <xref ref-type="table" rid="T2">2</xref>); (6) upper and lower edges of dorsolateral stripes are separated only by a lemon-chiffon dorsal scale at the serrated tip in males (vs relatively smooth or wavy and separated by 3 [fewer 1] dorsal scales); (7) tongue wheat color in life (vs ‘pale flesh’); (8) fourth toe with claw reaching either the tympanum or the area between shoulder and tympanum when hind limbs adpressed forward (vs the area between eyes and ears).</p><p><italic><tp:taxon-name><tp:taxon-name-part taxon-name-part-type="genus" reg="Diploderma">Diploderma</tp:taxon-name-part> <tp:taxon-name-part taxon-name-part-type="species" reg="bifluviale">bifluviale</tp:taxon-name-part></tp:taxon-name></italic> sp. nov. differs from <italic><tp:taxon-name><tp:taxon-name-part taxon-name-part-type="genus" reg="Diploderma">D.</tp:taxon-name-part> <tp:taxon-name-part taxon-name-part-type="species" reg="daduense">daduense</tp:taxon-name-part></tp:taxon-name></italic> (Cai, Liu &amp; Chang, 2024) by having the following combined characteristics: (1) relatively shorter body (<abbrev xmlns:xlink="http://www.w3.org/1999/xlink" xlink:title="Snout-vent length: from the tip of the snout to the anterior edge of the cloaca" id="ABBRID0EGZCI" xlink:type="simple">SVL</abbrev> 62.51~64.47 [mean 63.62] mm vs 74.7–95.0 [mean 86.5] mm in males; (2) relatively shorter tail (<abbrev xmlns:xlink="http://www.w3.org/1999/xlink" xlink:title="Tail length: from the anterior edge of the cloaca to the tip of the tail" id="ABBRID0EKZCI" xlink:type="simple">TAL</abbrev>/<abbrev xmlns:xlink="http://www.w3.org/1999/xlink" xlink:title="Snout-vent length: from the tip of the snout to the anterior edge of the cloaca" id="ABBRID0EOZCI" xlink:type="simple">SVL</abbrev> 1.41~1.53 vs 2.04~2.62 in males; (3) dorsolateral stripes are lemon-chiffon (vs green-yellow anteriorly, cyan in the center, and blurry off-white posteriorly); (4) tongue wheat color in life (vs ‘pale flesh’).</p><p><italic><tp:taxon-name><tp:taxon-name-part taxon-name-part-type="genus" reg="Diploderma">Diploderma</tp:taxon-name-part> <tp:taxon-name-part taxon-name-part-type="species" reg="bifluviale">bifluviale</tp:taxon-name-part></tp:taxon-name></italic> sp. nov. differs from <italic><tp:taxon-name><tp:taxon-name-part taxon-name-part-type="genus" reg="Diploderma">D.</tp:taxon-name-part> <tp:taxon-name-part taxon-name-part-type="species" reg="brevipes">brevipes</tp:taxon-name-part></tp:taxon-name></italic> (Gressitt, 1936), <italic><tp:taxon-name><tp:taxon-name-part taxon-name-part-type="genus" reg="Diploderma">D.</tp:taxon-name-part> <tp:taxon-name-part taxon-name-part-type="species" reg="chapaense">chapaense</tp:taxon-name-part></tp:taxon-name></italic> (Bourret, 1937), <italic><tp:taxon-name><tp:taxon-name-part taxon-name-part-type="genus" reg="Diploderma">D.</tp:taxon-name-part> <tp:taxon-name-part taxon-name-part-type="species" reg="fasciatum">fasciatum</tp:taxon-name-part></tp:taxon-name></italic> (Mertens, 1926), <italic><tp:taxon-name><tp:taxon-name-part taxon-name-part-type="genus" reg="Diploderma">D.</tp:taxon-name-part> <tp:taxon-name-part taxon-name-part-type="species" reg="hamptoni">hamptoni</tp:taxon-name-part></tp:taxon-name></italic> (Smith, 1935), <italic><tp:taxon-name><tp:taxon-name-part taxon-name-part-type="genus" reg="Diploderma">D.</tp:taxon-name-part> <tp:taxon-name-part taxon-name-part-type="species" reg="luei">luei</tp:taxon-name-part></tp:taxon-name></italic> (Ota, Chen &amp; Shang, 1998), <italic><tp:taxon-name><tp:taxon-name-part taxon-name-part-type="genus" reg="Diploderma">D.</tp:taxon-name-part> <tp:taxon-name-part taxon-name-part-type="species" reg="makii">makii</tp:taxon-name-part></tp:taxon-name></italic> (Ota, 1989), <italic><tp:taxon-name><tp:taxon-name-part taxon-name-part-type="genus" reg="Diploderma">D.</tp:taxon-name-part> <tp:taxon-name-part taxon-name-part-type="species" reg="menghaiense">menghaiense</tp:taxon-name-part></tp:taxon-name></italic> Liu, Hou, Wang, Ananjeva &amp; Rao, 2020, <italic><tp:taxon-name><tp:taxon-name-part taxon-name-part-type="genus" reg="Diploderma">D.</tp:taxon-name-part> <tp:taxon-name-part taxon-name-part-type="species" reg="micangshanense">micangshanense</tp:taxon-name-part></tp:taxon-name></italic> (Song, 1987), <italic><tp:taxon-name><tp:taxon-name-part taxon-name-part-type="genus" reg="Diploderma">D.</tp:taxon-name-part> <tp:taxon-name-part taxon-name-part-type="species" reg="nangunhe">nangunhe</tp:taxon-name-part></tp:taxon-name></italic> Liu, Li, (Yang, Hou, Rao &amp; Ananjeva, 2024), <italic><tp:taxon-name><tp:taxon-name-part taxon-name-part-type="genus" reg="Diploderma">D.</tp:taxon-name-part> <tp:taxon-name-part taxon-name-part-type="species" reg="ngoclinense">ngoclinense</tp:taxon-name-part></tp:taxon-name></italic> (Ananjeva, Orlov &amp; Nguyen, 2017), <italic><tp:taxon-name><tp:taxon-name-part taxon-name-part-type="genus" reg="Diploderma">D.</tp:taxon-name-part> <tp:taxon-name-part taxon-name-part-type="species" reg="polygonatum">polygonatum</tp:taxon-name-part></tp:taxon-name></italic> Hallowell, 1861, <italic><tp:taxon-name><tp:taxon-name-part taxon-name-part-type="genus" reg="Diploderma">D.</tp:taxon-name-part> <tp:taxon-name-part taxon-name-part-type="species" reg="swinhonis">swinhonis</tp:taxon-name-part></tp:taxon-name></italic> (Günther, 1864), and <italic><tp:taxon-name><tp:taxon-name-part taxon-name-part-type="genus" reg="Diploderma">D.</tp:taxon-name-part> <tp:taxon-name-part taxon-name-part-type="species" reg="yunnanense">yunnanense</tp:taxon-name-part></tp:taxon-name></italic> (Anderson, 1878) by the presence of a transverse gular fold (vs absence).</p><p><italic><tp:taxon-name><tp:taxon-name-part taxon-name-part-type="genus" reg="Diploderma">Diploderma</tp:taxon-name-part> <tp:taxon-name-part taxon-name-part-type="species" reg="bifluviale">bifluviale</tp:taxon-name-part></tp:taxon-name></italic> sp. nov. differs from <italic><tp:taxon-name><tp:taxon-name-part taxon-name-part-type="genus" reg="Diploderma">D.</tp:taxon-name-part> <tp:taxon-name-part taxon-name-part-type="species" reg="dymondi">dymondi</tp:taxon-name-part></tp:taxon-name></italic> (Boulenger, 1906), <italic><tp:taxon-name><tp:taxon-name-part taxon-name-part-type="genus" reg="Diploderma">D.</tp:taxon-name-part> <tp:taxon-name-part taxon-name-part-type="species" reg="panlong">panlong</tp:taxon-name-part></tp:taxon-name></italic> Wang, Che &amp; Siler, 2020, <italic><tp:taxon-name><tp:taxon-name-part taxon-name-part-type="genus" reg="Diploderma">D.</tp:taxon-name-part> <tp:taxon-name-part taxon-name-part-type="species" reg="slowinskii">slowinskii</tp:taxon-name-part></tp:taxon-name></italic> (Rao, Vindum, Ma, Fu &amp; Wilkinson, 2017), <italic><tp:taxon-name><tp:taxon-name-part taxon-name-part-type="genus" reg="Diploderma">D.</tp:taxon-name-part> <tp:taxon-name-part taxon-name-part-type="species" reg="swild">swild</tp:taxon-name-part></tp:taxon-name></italic> Wang, Wu, Jiang, Chen, Miao, Siler &amp; Che, 2019, and <italic><tp:taxon-name><tp:taxon-name-part taxon-name-part-type="genus" reg="Diploderma">D.</tp:taxon-name-part> <tp:taxon-name-part taxon-name-part-type="species" reg="varcoae">varcoae</tp:taxon-name-part></tp:taxon-name></italic> (Boulenger, 1918) by having concealed tympana (vs exposed).</p><p><italic><tp:taxon-name><tp:taxon-name-part taxon-name-part-type="genus" reg="Diploderma">Diploderma</tp:taxon-name-part> <tp:taxon-name-part taxon-name-part-type="species" reg="bifluviale">bifluviale</tp:taxon-name-part></tp:taxon-name></italic> sp. nov. differs from <italic><tp:taxon-name><tp:taxon-name-part taxon-name-part-type="genus" reg="Diploderma">D.</tp:taxon-name-part> <tp:taxon-name-part taxon-name-part-type="species" reg="angustelinea">angustelinea</tp:taxon-name-part></tp:taxon-name></italic> Wang, Ren, Wu, Che &amp; Siler, 2020, <italic><tp:taxon-name><tp:taxon-name-part taxon-name-part-type="genus" reg="Diploderma">D.</tp:taxon-name-part> <tp:taxon-name-part taxon-name-part-type="species" reg="aorun">aorun</tp:taxon-name-part></tp:taxon-name></italic> Wang, Jiang, Zheng, Xie, Che &amp; Siler, 2020, <italic><tp:taxon-name><tp:taxon-name-part taxon-name-part-type="genus" reg="Diploderma">D.</tp:taxon-name-part> <tp:taxon-name-part taxon-name-part-type="species" reg="batangense">batangense</tp:taxon-name-part></tp:taxon-name></italic> (Li, Deng, Wu &amp; Wang, 2001), <italic><tp:taxon-name><tp:taxon-name-part taxon-name-part-type="genus" reg="Diploderma">D.</tp:taxon-name-part> <tp:taxon-name-part taxon-name-part-type="species" reg="bowoense">bowoense</tp:taxon-name-part></tp:taxon-name></italic> Wang, Gao, Wu, Siler &amp; Che, 2021, <italic><tp:taxon-name><tp:taxon-name-part taxon-name-part-type="genus" reg="Diploderma">D.</tp:taxon-name-part> <tp:taxon-name-part taxon-name-part-type="species" reg="brevicauda">brevicauda</tp:taxon-name-part></tp:taxon-name></italic> (Manthey, Denzer, Hou &amp; Wang, 2012), <italic><tp:taxon-name><tp:taxon-name-part taxon-name-part-type="genus" reg="Diploderma">D.</tp:taxon-name-part> <tp:taxon-name-part taxon-name-part-type="species" reg="chapaense">chapaense</tp:taxon-name-part></tp:taxon-name></italic> (Bourret, 1937), <italic><tp:taxon-name><tp:taxon-name-part taxon-name-part-type="genus" reg="Diploderma">D.</tp:taxon-name-part> <tp:taxon-name-part taxon-name-part-type="species" reg="daochengense">daochengense</tp:taxon-name-part></tp:taxon-name></italic> Cai, Zhang, Li, Du, Xie, Hou, Zhou &amp; Jiang, 2022, <italic><tp:taxon-name><tp:taxon-name-part taxon-name-part-type="genus" reg="Diploderma">D.</tp:taxon-name-part> <tp:taxon-name-part taxon-name-part-type="species" reg="donglangense">donglangense</tp:taxon-name-part></tp:taxon-name></italic> Liu, Hou, Ananjeva &amp; Rao, 2023, <italic><tp:taxon-name><tp:taxon-name-part taxon-name-part-type="genus" reg="Diploderma">D.</tp:taxon-name-part> <tp:taxon-name-part taxon-name-part-type="species" reg="flavilabre">flavilabre</tp:taxon-name-part></tp:taxon-name></italic> Wang, Che &amp; Siler, 2020, <italic><tp:taxon-name><tp:taxon-name-part taxon-name-part-type="genus" reg="Diploderma">D.</tp:taxon-name-part> <tp:taxon-name-part taxon-name-part-type="species" reg="formosgulae">formosgulae</tp:taxon-name-part></tp:taxon-name></italic> Wang, Gao, Wu, Dong, Shi, Qi, Siler &amp; Che, 2021, <italic><tp:taxon-name><tp:taxon-name-part taxon-name-part-type="genus" reg="Diploderma">D.</tp:taxon-name-part> <tp:taxon-name-part taxon-name-part-type="species" reg="iadinum">iadinum</tp:taxon-name-part></tp:taxon-name></italic> (Wang, Jiang, Siler &amp; Che, 2016), <italic><tp:taxon-name><tp:taxon-name-part taxon-name-part-type="genus" reg="Diploderma">D.</tp:taxon-name-part> <tp:taxon-name-part taxon-name-part-type="species" reg="jiulongense">jiulongense</tp:taxon-name-part></tp:taxon-name></italic> Liu, Hou, Ananjeva &amp; Rao, 2023, <italic><tp:taxon-name><tp:taxon-name-part taxon-name-part-type="genus" reg="Diploderma">D.</tp:taxon-name-part> <tp:taxon-name-part taxon-name-part-type="species" reg="kangdingense">kangdingense</tp:taxon-name-part></tp:taxon-name></italic> Cai, Zhang, Li, Du, Xie, Hou, Zhou &amp; Jiang, 2022, <italic><tp:taxon-name><tp:taxon-name-part taxon-name-part-type="genus" reg="Diploderma">D.</tp:taxon-name-part> <tp:taxon-name-part taxon-name-part-type="species" reg="laeviventre">laeviventre</tp:taxon-name-part></tp:taxon-name></italic> (Wang, Jiang, Siler &amp; Che, 2016), <italic><tp:taxon-name><tp:taxon-name-part taxon-name-part-type="genus" reg="Diploderma">D.</tp:taxon-name-part> <tp:taxon-name-part taxon-name-part-type="species" reg="limingense">limingense</tp:taxon-name-part></tp:taxon-name></italic> Liu, Hou, Rao &amp; Ananjeva, 2022, <italic><tp:taxon-name><tp:taxon-name-part taxon-name-part-type="genus" reg="Diploderma">D.</tp:taxon-name-part> <tp:taxon-name-part taxon-name-part-type="species" reg="nangunhe">nangunhe</tp:taxon-name-part></tp:taxon-name></italic> Liu, Li, Yang, Hou, Rao &amp; Ananjeva, 2024, <italic><tp:taxon-name><tp:taxon-name-part taxon-name-part-type="genus" reg="Diploderma">D.</tp:taxon-name-part> <tp:taxon-name-part taxon-name-part-type="species" reg="panchi">panchi</tp:taxon-name-part></tp:taxon-name></italic> Wang, Zheng, Xie, Che &amp; Siler, 2020, <italic><tp:taxon-name><tp:taxon-name-part taxon-name-part-type="genus" reg="Diploderma">D.</tp:taxon-name-part> <tp:taxon-name-part taxon-name-part-type="species" reg="qilin">qilin</tp:taxon-name-part></tp:taxon-name></italic> Wang, Ren, Che &amp; Siler, 2020, <italic><tp:taxon-name><tp:taxon-name-part taxon-name-part-type="genus" reg="Diploderma">D.</tp:taxon-name-part> <tp:taxon-name-part taxon-name-part-type="species" reg="splendidum">splendidum</tp:taxon-name-part></tp:taxon-name></italic> (Barbour &amp; Dunn, 1919), <italic><tp:taxon-name><tp:taxon-name-part taxon-name-part-type="genus" reg="Diploderma">D.</tp:taxon-name-part> <tp:taxon-name-part taxon-name-part-type="species" reg="tachengense">tachengense</tp:taxon-name-part></tp:taxon-name></italic> Liu, Hou, Ananjeva &amp; Rao, 2023, <italic><tp:taxon-name><tp:taxon-name-part taxon-name-part-type="genus" reg="Diploderma">D.</tp:taxon-name-part> <tp:taxon-name-part taxon-name-part-type="species" reg="xinlongense">xinlongense</tp:taxon-name-part></tp:taxon-name></italic> Cai, Zhang, Li, Du, Xie, Hou, Zhou &amp; Jiang, 2022, <italic><tp:taxon-name><tp:taxon-name-part taxon-name-part-type="genus" reg="Diploderma">D.</tp:taxon-name-part> <tp:taxon-name-part taxon-name-part-type="species" reg="yangi">yangi</tp:taxon-name-part></tp:taxon-name></italic> Wang, Zhang &amp; Li, 2022, <italic><tp:taxon-name><tp:taxon-name-part taxon-name-part-type="genus" reg="Diploderma">D.</tp:taxon-name-part> <tp:taxon-name-part taxon-name-part-type="species" reg="yongshengense">yongshengense</tp:taxon-name-part></tp:taxon-name></italic>, <italic><tp:taxon-name><tp:taxon-name-part taxon-name-part-type="genus" reg="Diploderma">D.</tp:taxon-name-part> <tp:taxon-name-part taxon-name-part-type="species" reg="yulongense">yulongense</tp:taxon-name-part></tp:taxon-name></italic>, and <italic><tp:taxon-name><tp:taxon-name-part taxon-name-part-type="genus" reg="Diploderma">D.</tp:taxon-name-part> <tp:taxon-name-part taxon-name-part-type="species" reg="zhaoermii">zhaoermii</tp:taxon-name-part></tp:taxon-name></italic> (Gao &amp; Hou, 2002) by the absence of a gular spot in males in life (vs presence of a colourful gular spot).</p><p><italic><tp:taxon-name><tp:taxon-name-part taxon-name-part-type="genus" reg="Diploderma">Diploderma</tp:taxon-name-part> <tp:taxon-name-part taxon-name-part-type="species" reg="bifluviale">bifluviale</tp:taxon-name-part></tp:taxon-name></italic> sp. nov. differs from <italic><tp:taxon-name><tp:taxon-name-part taxon-name-part-type="genus" reg="Diploderma">D.</tp:taxon-name-part> <tp:taxon-name-part taxon-name-part-type="species" reg="drukdaypo">drukdaypo</tp:taxon-name-part></tp:taxon-name></italic> (Wang, Ren, Jiang, Zou, Wu, Che &amp; Siler, 2019) by having strongly keeled ventral scales of body (vs smooth or weakly keeled); from <italic><tp:taxon-name><tp:taxon-name-part taxon-name-part-type="genus" reg="Diploderma">D.</tp:taxon-name-part> <tp:taxon-name-part taxon-name-part-type="species" reg="qiaojiaense">qiaojiaense</tp:taxon-name-part></tp:taxon-name></italic> (Liu, Hou &amp; Rao, 2024) by having lemon-chiffon dorsolateral stripes in males in life (vs light green); from <italic><tp:taxon-name><tp:taxon-name-part taxon-name-part-type="genus" reg="Diploderma">D.</tp:taxon-name-part> <tp:taxon-name-part taxon-name-part-type="species" reg="grahami">grahami</tp:taxon-name-part></tp:taxon-name></italic> (Stejneger, 1924) due to having relatively longer hind limbs (<abbrev xmlns:xlink="http://www.w3.org/1999/xlink" xlink:title="Hindleg length: from the groin to the tip of toe IV, excluding the claw, with the limb straightened" id="ABBRID0EALDI" xlink:type="simple">HLL</abbrev>/<abbrev xmlns:xlink="http://www.w3.org/1999/xlink" xlink:title="Snout-vent length: from the tip of the snout to the anterior edge of the cloaca" id="ABBRID0EELDI" xlink:type="simple">SVL</abbrev> 0.64~0.69 vs 0.61), and the presence of dorsolateral stripes (vs absence) in males; from <italic><tp:taxon-name><tp:taxon-name-part taxon-name-part-type="genus" reg="Diploderma">D.</tp:taxon-name-part> <tp:taxon-name-part taxon-name-part-type="species" reg="kangdingense">kangdingense</tp:taxon-name-part></tp:taxon-name></italic> Cai, Zhang, Li, Du, Xie, Hou, Zhou &amp; Jiang, 2022 by having dim grey ventrolateral surface of body in males in life (vs yellow); from <italic><tp:taxon-name><tp:taxon-name-part taxon-name-part-type="genus" reg="Diploderma">D.</tp:taxon-name-part> <tp:taxon-name-part taxon-name-part-type="species" reg="shuoquense">shuoquense</tp:taxon-name-part></tp:taxon-name></italic> Liu, Hou, Rao &amp; Ananjeva, 2022 by having strongly keeled ventral head scales and from <italic><tp:taxon-name><tp:taxon-name-part taxon-name-part-type="genus" reg="Diploderma">D.</tp:taxon-name-part> <tp:taxon-name-part taxon-name-part-type="species" reg="vela">vela</tp:taxon-name-part></tp:taxon-name></italic> (Wang, Jiang &amp; Che, 2015) by having inconspicuous radial lines around the eyes (vs distinct radial stripes), and having moderately erected skin fold under nuchal (vs a pronounced, sail-like, and continuous vertebral crest) in males.</p></tp:treatment-sec><tp:treatment-sec sec-type="distribution" id="SECID0EJMDI"><title>Distribution and natural history.</title><p><italic><tp:taxon-name><tp:taxon-name-part taxon-name-part-type="genus" reg="Diploderma">Diploderma</tp:taxon-name-part> <tp:taxon-name-part taxon-name-part-type="species" reg="bifluviale">bifluviale</tp:taxon-name-part></tp:taxon-name></italic> sp. nov. is currently known to inhabit the semi-arid region of warm-dry valley in the upper reaches of the Dadu River. It is primarily concentrated around Shuangjiangkou, located at the confluence of the Chuosijia River and the Jiaomuzu River, spanning Jinchuan County and Barkam City (Ma’erkang City) within the Aba Tibetan and Qiang Autonomous Prefecture, Sichuan Province, China (Fig. <xref ref-type="fig" rid="F1">1</xref>). This area is characterized by long hours of sunlight, frequent clear days, distinct wet and dry seasons, and significant diurnal temperature variations (<xref ref-type="bibr" rid="B33">Zhang 1992</xref>). The known distribution range of <italic><tp:taxon-name><tp:taxon-name-part taxon-name-part-type="genus" reg="Diploderma">Diploderma</tp:taxon-name-part> <tp:taxon-name-part taxon-name-part-type="species" reg="bifluviale">bifluviale</tp:taxon-name-part></tp:taxon-name></italic> sp. nov. exhibits higher humidity and greater vegetation coverage compared to that of <italic><tp:taxon-name><tp:taxon-name-part taxon-name-part-type="genus" reg="Diploderma">D.</tp:taxon-name-part> <tp:taxon-name-part taxon-name-part-type="species" reg="danbaense">danbaense</tp:taxon-name-part></tp:taxon-name></italic>.</p><p>The species is known to inhabit altitudes ranging from 2187 to 2314 meters, residing in arid shrublands with small leaves and scattered rock piles, where the shrubs can reach heights of 0.5–2 meters (Fig. <xref ref-type="fig" rid="F5">5</xref>). All specimens were collected between 09:00 and 18:00 hr from June to August. During the investigation, it was observed that this species preys on valley insects, this species represents one of the few secondary consumers inhabiting this arid river valley ecosystem.</p><p>This species is oviparous. Specimens CB23JC16, CIB119369, CB23JC07, CB23JC03, and CB23JC20 were found to contain 3, 5, 6, 6, and 7 eggs, respectively.</p></tp:treatment-sec><tp:treatment-sec sec-type="etymology" id="SECID0E6NDI"><title>Etymology.</title><p>The specific epithet <italic><tp:taxon-name><tp:taxon-name-part taxon-name-part-type="genus" reg="Diploderma"/><tp:taxon-name-part taxon-name-part-type="species" reg="bifluviale">bifluviale</tp:taxon-name-part></tp:taxon-name></italic> is derived from the Latin words <italic>bi</italic>- meaning two, and <italic>fluviale</italic>, relating to rivers. This name refers to the species’ discovery location near Shuangjiangkou (双江口), which denotes the area around the confluence of the Chuosijia River (绰斯甲河, Chuosi River) and the Jiaomuzu River (脚木足河, Kyom-kyo River) of Sichuan Province, China. We suggest Upper Dadu Mountain Lizard as its English common name and 双江口攀蜥 (Chinese phonetic alphabet: Shuāng jiāng kǒu Pānxī) as its Chinese common name.</p></tp:treatment-sec><tp:treatment-sec><!--Section generated to contain objects referenced in tp:taxon-treatment.--><fig id="F1" position="float" orientation="portrait"><object-id xmlns:xlink="http://www.w3.org/1999/xlink" content-type="doi" xlink:type="simple">10.3897/zookeys.1251.153705.figure1</object-id><object-id xmlns:xlink="http://www.w3.org/1999/xlink" content-type="arpha" xlink:type="simple">DB13396D-A55C-5884-9CCC-E919E08B188B</object-id><label>Figure 1.</label><caption><p>Map showing the type localities of <italic><tp:taxon-name><tp:taxon-name-part taxon-name-part-type="genus" reg="Diploderma">Diploderma</tp:taxon-name-part> <tp:taxon-name-part taxon-name-part-type="species" reg="bifluviale">bifluviale</tp:taxon-name-part></tp:taxon-name></italic> sp. nov. (blue dot), <italic><tp:taxon-name><tp:taxon-name-part taxon-name-part-type="genus" reg="Diploderma">D.</tp:taxon-name-part> <tp:taxon-name-part taxon-name-part-type="species" reg="danbaense">danbaense</tp:taxon-name-part></tp:taxon-name></italic> (red square), <italic><tp:taxon-name><tp:taxon-name-part taxon-name-part-type="genus" reg="Diploderma">D.</tp:taxon-name-part> <tp:taxon-name-part taxon-name-part-type="species" reg="flaviceps">flaviceps</tp:taxon-name-part></tp:taxon-name></italic> (green triangle), and <italic><tp:taxon-name><tp:taxon-name-part taxon-name-part-type="genus" reg="Diploderma">D.</tp:taxon-name-part> <tp:taxon-name-part taxon-name-part-type="species" reg="daduense">daduense</tp:taxon-name-part></tp:taxon-name></italic> (purple five-pointed star), (B) in the Dadu River Valley, south-western China (A).</p></caption><graphic xmlns:xlink="http://www.w3.org/1999/xlink" xlink:href="zookeys-1251-017_article-153705__-g001.jpg" position="float" orientation="portrait" xlink:type="simple" id="oo_1408454.jpg"><uri content-type="original_file" xlink:type="simple">https://binary.pensoft.net/fig/1408454</uri></graphic></fig></tp:treatment-sec><ref-list><ref id="B33"><mixed-citation xmlns:xlink="http://www.w3.org/1999/xlink" xlink:type="simple"><person-group><name name-style="western"><surname>Zhang</surname><given-names>RZ</given-names></name></person-group> (<year>1992</year>) The Dry Valley of the Hengduan Mountains Regions. Science Press, Beijing, China, 6–20. [In Chinese]</mixed-citation></ref></ref-list></tp:taxon-treatment>
