# Supplementary material for: ﻿A new species of Diploderma Hallowell, 1861 (Squamata, Agamidae) discovered in the upper Dadu River valley of the Hengduan Mountains, Sichuan, China
Source: Zookeys. 2025 Sep 3;1251:17–38. doi: 10.3897/zookeys.1251.153705 (PMC12423635; doi:10.3897/zookeys.1251.153705)
Supplement: Supplementary material 1 — Uncorrected genetic pairwise distances (p-distances) (%) between Diploderma species in this study based on the mitochondrial ND2 gene sequences [file zookeys-1251-017_article-153705__-s001.xlsx]

## Sheet: Sheet1
Table S1. Uncorrected genetic pairwise distances (p-distances) (%) between Diploderma species in this study based on the mitochondrial ND2 gene sequences.
		1	2	3	4	5	6	7	8	9	10	11	12	13	14	15	16	17	18	19	20	21	22	23	24	25	26	27	28	29	30	31	32	33	34	35	36	37	38	39	40	41	42	43	44	45
1	Diploderma bifluviale sp. nov.
2	D. danbaense	0.038799
3	D. flaviceps	0.0528444	0.0423691
4	D. angustelinea	0.181147	0.182162	0.185311
5	D. aorun	0.184331	0.185624	0.186906	0.0855194
6	D. batangense	0.155583	0.160833	0.172428	0.0797019	0.08335
7	D. brevicauda	0.17149	0.170409	0.171078	0.0682057	0.0540399	0.0788455
8	D. bowoense	0.18684	0.188562	0.191272	0.0881427	0.0944386	0.0869981	0.0886674
9	D. brevipes	0.171064	0.178417	0.184652	0.18705	0.194245	0.194789	0.177458	0.18705
10	D. chapaense	0.166549	0.158656	0.167959	0.143411	0.130491	0.143411	0.131783	0.125323	0.169251
11	D. daduense	0.132971	0.134553	0.141747	0.190226	0.197272	0.169023	0.18423	0.192625	0.138404	0.166298
12	D. daochengense	0.186516	0.18531	0.184177	0.0818468	0.0897167	0.0721166	0.0776495	0.0981112	0.199041	0.135659	0.195923
13	D. donglangense	0.17928	0.183001	0.180619	0.0745016	0.0813221	0.075659	0.066107	0.0870934	0.199041	0.138243	0.194948	0.0577125
14	D. drukdaypo	0.172814	0.175446	0.176578	0.0718783	0.0493179	0.0782727	0.0414481	0.0912907	0.190647	0.134367	0.181907	0.0813221	0.0729276
15	D. dymondi	0.174533	0.17776	0.181097	0.18842	0.185874	0.186659	0.181599	0.195457	0.163016	0.183463	0.168809	0.195272	0.194932	0.187047
16	D. fasciatum	0.154233	0.160231	0.164571	0.17681	0.179433	0.149533	0.162644	0.172088	0.159472	0.166021	0.157323	0.179433	0.181532	0.170252	0.164301
17	D. flavilabre	0.185494	0.186555	0.189359	0.0987397	0.108719	0.0942861	0.0913868	0.0982145	0.194714	0.12824	0.188926	0.103992	0.0908615	0.0950632	0.188599	0.167892
18	D. formosgulae	0.172101	0.178279	0.176557	0.070829	0.0545645	0.0741241	0.044596	0.09234	0.188249	0.136951	0.184905	0.0792235	0.0655824	0.0325289	0.185102	0.16999	0.0940128
19	D. iadinum	0.179633	0.178804	0.177627	0.16999	0.171563	0.147637	0.157398	0.173662	0.183453	0.135659	0.189027	0.16999	0.167891	0.16212	0.180071	0.179958	0.165967	0.167366
20	D. jiulongense	0.186438	0.185834	0.19018	0.0288562	0.0881427	0.0856412	0.0739769	0.0970619	0.189448	0.138243	0.189852	0.0918153	0.0781742	0.0724029	0.191337	0.176285	0.102416	0.0734523	0.169465
21	D. kangdingense	0.181717	0.180902	0.185751	0.089192	0.0870934	0.0828495	0.0745016	0.0561385	0.179856	0.127907	0.186928	0.0944386	0.0870934	0.0818468	0.186507	0.163694	0.0997901	0.0834208	0.166842	0.087618
22	D. laeviventre	0.19811	0.196642	0.202208	0.178384	0.182057	0.156545	0.163694	0.191501	0.189448	0.139535	0.21601	0.185729	0.179958	0.16894	0.211475	0.194648	0.182423	0.169465	0.196747	0.179958	0.183631
23	D. limingense	0.186683	0.183141	0.184498	0.0772998	0.0592865	0.0832091	0.0398741	0.0970619	0.199041	0.144272	0.199121	0.084645	0.0741518	0.0428471	0.193389	0.173312	0.108194	0.0501924	0.171389	0.0809724	0.0895418	0.176985
24	D. luei	0.166704	0.164029	0.167866	0.177458	0.189448	0.19968	0.172662	0.196643	0.0959233	0.180879	0.164097	0.196643	0.189448	0.188249	0.160618	0.16307	0.201925	0.178657	0.190647	0.18705	0.184652	0.206235	0.189448
25	D. makii	0.178498	0.176019	0.184652	0.191847	0.208633	0.205371	0.191847	0.201439	0.131894	0.175711	0.170949	0.201439	0.201439	0.202638	0.164251	0.167866	0.213945	0.197842	0.205036	0.203837	0.194245	0.22542	0.202238	0.100719
26	D. menghaiense	0.169171	0.170152	0.166807	0.14856	0.144625	0.127318	0.129034	0.150035	0.182254	0.0878553	0.174395	0.157437	0.135587	0.135416	0.178052	0.164237	0.140807	0.137654	0.144158	0.144379	0.136387	0.155397	0.148388	0.182254	0.201439
27	D. micangshanense	0.154662	0.15446	0.166881	0.17681	0.181532	0.16234	0.164218	0.167366	0.16307	0.142119	0.161145	0.184155	0.178384	0.169465	0.11745	0.148478	0.170694	0.172088	0.167366	0.177335	0.172613	0.188877	0.17751	0.147482	0.14988	0.157684
28	D. panchi	0.183231	0.17833	0.180219	0.0792465	0.0502207	0.0740518	0.0514483	0.0973529	0.191847	0.143411	0.191819	0.0909281	0.0809393	0.0480033	0.184969	0.174753	0.101203	0.0461916	0.169937	0.0831321	0.0932644	0.173491	0.0509565	0.18705	0.211031	0.14916	0.176243
29	D. panlong	0.157136	0.154355	0.154768	0.175761	0.179433	0.15937	0.157922	0.178384	0.161871	0.184755	0.157473	0.177859	0.175761	0.167891	0.123283	0.140084	0.175595	0.167891	0.169465	0.173137	0.169465	0.195698	0.174362	0.14988	0.176259	0.17379	0.116474	0.166289
30	D. polygonatum	0.15206	0.154436	0.171463	0.189448	0.203837	0.191545	0.18705	0.18705	0.139089	0.175711	0.149366	0.206235	0.18705	0.195444	0.169118	0.157074	0.199522	0.193046	0.183453	0.189448	0.184652	0.196643	0.208633	0.141487	0.143885	0.17506	0.151079	0.199041	0.161871
31	D. qilin	0.181359	0.181637	0.182539	0.0729276	0.0587618	0.0814926	0.0393494	0.0886674	0.196643	0.140827	0.195848	0.0792235	0.0760756	0.0503673	0.19504	0.168416	0.0950632	0.0503673	0.172613	0.0766002	0.0792235	0.170514	0.0512417	0.189448	0.206235	0.133977	0.173137	0.0597689	0.175236	0.208633
32	D. shuoquense	0.188826	0.184785	0.189571	0.0834208	0.0889297	0.0872873	0.0813221	0.0650577	0.194245	0.134367	0.196822	0.0865687	0.0828961	0.0839454	0.192047	0.165792	0.0978636	0.0839454	0.171563	0.089192	0.0634837	0.188353	0.0844701	0.189448	0.189448	0.138378	0.174187	0.0915962	0.172088	0.191847	0.0828961
33	D. slowinskii	0.194129	0.186147	0.198309	0.171033	0.164545	0.153006	0.154131	0.174169	0.208633	0.152455	0.199216	0.17675	0.165577	0.161179	0.190022	0.178166	0.169124	0.160355	0.174817	0.173282	0.165283	0.15925	0.169139	0.199041	0.203837	0.145232	0.162386	0.160714	0.19183	0.201439	0.170688	0.164268
34	D. splendidum	0.121412	0.12478	0.13483	0.182854	0.18992	0.170359	0.173116	0.180764	0.14988	0.167959	0.0674258	0.186625	0.186469	0.178977	0.163772	0.148351	0.187191	0.174845	0.177206	0.184789	0.172493	0.20402	0.186171	0.154676	0.14988	0.171885	0.147203	0.18643	0.147835	0.155875	0.190232	0.175116	0.192601
35	D. swild	0.156226	0.154984	0.157518	0.168416	0.177335	0.152252	0.156873	0.175236	0.158273	0.149871	0.159871	0.17681	0.169465	0.163694	0.119116	0.145331	0.163341	0.161595	0.16999	0.173137	0.16107	0.190451	0.169115	0.139089	0.170264	0.156036	0.128017	0.166314	0.101784	0.170264	0.167891	0.161595	0.1698	0.150343
36	D. swinhonis	0.133056	0.142446	0.158273	0.189448	0.194245	0.185008	0.182254	0.17506	0.151079	0.165375	0.139089	0.203837	0.199041	0.190647	0.163052	0.164269	0.199522	0.173861	0.165468	0.194245	0.179856	0.184652	0.201439	0.146283	0.167866	0.17506	0.148681	0.201439	0.146283	0.146283	0.203837	0.189448	0.201439	0.145084	0.151079
37	D. tachengense	0.177464	0.177754	0.179811	0.0734523	0.0288562	0.082349	0.0398741	0.0897167	0.18705	0.125323	0.193974	0.0818468	0.0745016	0.0414481	0.181229	0.174187	0.0987397	0.044596	0.167891	0.0781742	0.0839454	0.167891	0.0454704	0.184652	0.199041	0.139092	0.173662	0.0415784	0.174711	0.194245	0.044596	0.0834208	0.163184	0.185887	0.169465	0.194245
38	D. varcoae	0.166743	0.171354	0.177208	0.181532	0.185729	0.176115	0.167891	0.180483	0.177458	0.184755	0.165717	0.182581	0.182057	0.176548	0.0921573	0.16212	0.17332	0.178909	0.174711	0.181007	0.177335	0.194124	0.181532	0.170264	0.179856	0.173876	0.114376	0.176421	0.116474	0.172662	0.179958	0.173137	0.197044	0.160073	0.121196	0.171463	0.178384
39	D. vela	0.174924	0.179853	0.183085	0.0729276	0.0524659	0.0664665	0.047744	0.0902413	0.179856	0.133075	0.187228	0.0802728	0.0729276	0.0262329	0.17842	0.170514	0.0971641	0.0335782	0.158972	0.0755509	0.0813221	0.166317	0.0484435	0.182254	0.201439	0.129034	0.166842	0.0546557	0.167366	0.189448	0.0472193	0.0849948	0.157813	0.180133	0.163694	0.18705	0.0403987	0.174187
40	D. xinlongense	0.175066	0.172508	0.17217	0.0776495	0.0550892	0.0814926	0.0482686	0.0928646	0.191847	0.140827	0.181532	0.0902413	0.0807975	0.0487933	0.181445	0.165268	0.0997901	0.0561385	0.173137	0.0813221	0.0818468	0.178384	0.0559636	0.18705	0.196643	0.136977	0.164218	0.0471815	0.16107	0.203837	0.0603358	0.087618	0.15571	0.175001	0.154774	0.196643	0.0451207	0.165792	0.0582371
41	D. yangi	0.192086	0.190136	0.197275	0.174187	0.178384	0.16313	0.162644	0.19255	0.196643	0.142119	0.211513	0.186779	0.177859	0.171039	0.224839	0.194648	0.185574	0.173662	0.195698	0.174711	0.178384	0.0598111	0.182581	0.206235	0.206235	0.154463	0.182581	0.173728	0.194648	0.189448	0.169465	0.183106	0.145403	0.201299	0.194648	0.194245	0.162644	0.195698	0.167366	0.167891
42	D. yongshengense	0.186215	0.185834	0.183022	0.0881427	0.0928646	0.0777333	0.0828961	0.105456	0.194245	0.131783	0.197047	0.0136411	0.0650577	0.087618	0.188497	0.178909	0.110294	0.0844701	0.16894	0.0960126	0.100735	0.185205	0.0856943	0.191847	0.196643	0.151055	0.181007	0.0931455	0.173137	0.201439	0.0844701	0.0897167	0.175961	0.188461	0.173137	0.203837	0.0849948	0.182057	0.0865687	0.0933893	0.185205
43	D. yulongense	0.183434	0.184575	0.186948	0.0807975	0.0834208	0.0759092	0.0682057	0.0918153	0.189448	0.136951	0.193824	0.0514166	0.0556139	0.0755509	0.195796	0.177859	0.101366	0.0718783	0.173662	0.0855194	0.089192	0.179958	0.0800979	0.18705	0.191847	0.145178	0.17681	0.0861366	0.179958	0.190647	0.0781742	0.090766	0.162104	0.180657	0.177859	0.189448	0.0745016	0.179433	0.0813221	0.0807975	0.174711	0.0577125
44	D. yunnanense	0.178144	0.179166	0.184783	0.145604	0.138941	0.13355	0.129051	0.130219	0.178987	0.0542636	0.174113	0.150326	0.142535	0.132534	0.183807	0.165069	0.142533	0.131301	0.152451	0.141971	0.13115	0.161632	0.140262	0.19127	0.19105	0.0946041	0.159455	0.145711	0.179674	0.189998	0.139125	0.138823	0.161264	0.173316	0.160544	0.172772	0.126061	0.173752	0.12572	0.140135	0.161777	0.148418	0.142233
45	D. zhaoermii	0.166187	0.167051	0.17662	0.188877	0.190451	0.173284	0.179433	0.184155	0.167866	0.147287	0.159496	0.194124	0.187828	0.188877	0.127619	0.151102	0.184874	0.184155	0.177335	0.189402	0.180483	0.194124	0.192025	0.158273	0.165468	0.172217	0.101259	0.180975	0.119098	0.158273	0.187303	0.179958	0.171801	0.153638	0.124344	0.146283	0.187828	0.133788	0.182057	0.178384	0.193075	0.185729	0.188877	0.174735
46	outgroup	0.252307	0.257875	0.261606	0.239395	0.246047	0.233407	0.236246	0.252347	0.267786	0.240741	0.253847	0.2443	0.246575	0.236596	0.253912	0.24762	0.249225	0.237123	0.247096	0.242896	0.244296	0.262497	0.245579	0.267786	0.27498	0.237885	0.246046	0.241218	0.248669	0.267786	0.237822	0.247096	0.25221	0.255851	0.248495	0.264588	0.240096	0.249548	0.236071	0.242197	0.262848	0.246051	0.247446	0.243612	0.249895
