# Supplementary material for: ﻿A new species of Diploderma Hallowell, 1861 (Squamata, Agamidae) discovered in the upper Dadu River valley of the Hengduan Mountains, Sichuan, China
Source: Zookeys. 2025 Sep 3;1251:17–38. doi: 10.3897/zookeys.1251.153705 (PMC12423635; doi:10.3897/zookeys.1251.153705)
Supplement: Supplementary material 2 — Summary statistics of PCA analyses of males' morphometric characteristics in selected members [file zookeys-1251-017_article-153705__-s002.xlsx]

## Sheet: Sheet1
Table S2. Summary statistics of PCA analyses of males' morphometric characteristics in selected members.
	PC1	PC2	PC3	PC4	PC5	PC6	PC7	PC8	PC9	PC10
Standard deviation	2.67222	1.29175	0.627557	0.561991	0.442518	0.3126	0.281692	0.207164	0.196057	0.163474
Proportion of Variance	0.714075	0.166861	0.0393828	0.0393828	0.0195822	0.00977188	0.00793504	0.00429167	0.00384384	0.00267236
Cumulative Proportion	0.714075	0.880937	0.92032	0.951903	0.971485	0.981257	0.989192	0.993484	0.997328	1
SVL	-0.347531	-0.226395	0.0846691	0.168628	-0.0828478	0.0691994	0.560474	0.235748	0.101982	0.632932
TAL	-0.299865	0.394283	-0.145371	0.310146	-0.261034	0.571651	-0.342729	0.303309	0.180088	-0.0219662
HL	-0.344099	-0.2438	-0.152088	-0.0466501	-0.236076	0.192196	0.477201	-0.0565221	-0.113289	-0.678549
HW	-0.335942	0.0979714	0.363807	-0.546144	0.132338	0.430753	-0.0747213	-0.453681	-0.0731731	0.164589
HD	-0.326887	-0.236861	0.372612	-0.328085	-0.33811	-0.375471	-0.348018	0.424543	0.151793	-0.104263
SEL	-0.138209	-0.661845	-0.514806	-0.0741311	0.223798	0.189889	-0.393198	0.0150066	-0.103403	0.143782
FLL	-0.35195	0.134572	-0.344874	0.0351774	-0.0588286	-0.369117	-0.0348072	-0.476449	0.60722	0.0347512
HLL	-0.344124	0.231706	-0.174316	0.130157	-0.264226	-0.320755	-0.121948	-0.172607	-0.730256	0.172994
T4L	-0.301514	0.357878	-0.229569	-0.274097	0.640664	-0.157794	0.135521	0.431125	-0.0503653	-0.10517
TRL	-0.314459	-0.173878	0.458607	0.607027	0.451244	-0.0698043	-0.157897	-0.142401	-0.0268197	-0.194054
