# Supplementary material for: ﻿A new species of Diploderma Hallowell, 1861 (Squamata, Agamidae) discovered in the upper Dadu River valley of the Hengduan Mountains, Sichuan, China
Source: Zookeys. 2025 Sep 3;1251:17–38. doi: 10.3897/zookeys.1251.153705 (PMC12423635; doi:10.3897/zookeys.1251.153705)
Supplement: Supplementary material 3 — Summary statistics of PCA analyses of females' morphometric characteristics in selected members [file zookeys-1251-017_article-153705__-s003.xlsx]

## Sheet: Sheet1
Table S3. Summary statistics of PCA analyses of females' morphometric characteristics in selected members.
	PC1	PC2	PC3	PC4	PC5	PC6	PC7	PC8	PC9	PC10
Standard deviation	2.50807	1.46199	0.749221	0.622784	0.509538	0.392382	0.314754	0.263205	0.193382	0.0604242
Proportion of Variance	0.629041	0.213741	0.0561333	0.038786	0.0259629	0.0153964	0.00990699	0.00692769	0.00373968	0.000365108
Cumulative Proportion	0.629041	0.842782	0.898915	0.937701	0.963664	0.979061	0.988967	0.995895	0.999635	1
SVL	-0.373263	-0.198797	-0.00578971	0.23144	-0.113908	0.0139242	-0.315391	-0.17619	0.137882	0.777729
TAL	-0.103898	0.583049	0.4462	0.374115	-0.325888	0.17785	0.0893004	-0.129542	0.365725	-0.117725
HL	-0.370079	-0.0968766	0.146694	0.316735	0.229294	-0.262631	0.485208	-0.435789	-0.421654	-0.0844623
HW	-0.341277	0.00533056	0.276353	-0.677701	0.332347	0.219891	0.15915	-0.223318	0.334958	0.0406047
HD	-0.351848	0.00213401	0.45598	-0.27149	-0.32312	-0.436993	-0.27732	0.348994	-0.299497	-0.103937
SEL	-0.247786	-0.507591	0.0224772	0.238403	-0.063803	-0.00512522	0.388135	0.497233	0.44996	-0.138426
FLL	-0.346234	0.204012	-0.254785	0.21964	0.503543	-0.269768	-0.467711	0.0381478	0.263778	-0.330494
HLL	-0.321364	0.3526	-0.123521	0.0577698	0.219804	0.485126	0.134035	0.513566	-0.394145	0.181868
T4L	-0.275281	0.317535	-0.617556	-0.254456	-0.415945	-0.295485	0.308581	-0.0575924	0.124198	0.0546149
TRL	-0.335149	-0.294433	-0.18169	0.00207379	-0.366653	0.514224	-0.268889	-0.273556	-0.157252	-0.444125
